# Supplementary material for: Prediction of Pharmacological and Xenobiotic Responses to Drugs Based on Time Course Gene Expression Profiles
Source: PLoS One. 2009 Dec 2;4(12):e8126. doi: 10.1371/journal.pone.0008126 (PMC2780314; doi:10.1371/journal.pone.0008126)
Supplement: Table S1 — IFS prediction accuracy using different number of features. The first column is the number of features used in prediction. The following columns gave the prediction accuracies from order-1 (the most possible response) to order-34 (the most impossible response). The highest prediction accuracy of first order response was 63.9% with 141 features. (0.32 MB XLS) [file pone.0008126.s001.xls]

## Sheet: Sheet1
nuber of features	order-1	order-2	order-3	order-4	order-5	order-6	order-7	order-8	order-9	order-10	order-11	order-12	order-13	order-14	order-15	order-16	order-17	order-18	order-19	order-20	order-21	order-22	order-23	order-24	order-25	order-26	order-27	order-28	order-29	order-30	order-31	order-32	order-33	order-34
2	0.192771	0.175904	0.178313	0.190361	0.214458	0.2	0.168675	0.183133	0.183133	0.159036	0.178313	0.115663	0.113253	0.072289	0.055422	0.106024	0.125301	0.060241	0.048193	0.055422	0.096386	0.081928	0.048193	0.028916	0.06506	0.00241	0.024096	0.06747	0.021687	0.004819	0.021687	0	0.00241	0
3	0.245783	0.228916	0.255422	0.221687	0.212048	0.233735	0.228916	0.149398	0.173494	0.13494	0.139759	0.149398	0.125301	0.103614	0.086747	0.06506	0.06506	0.091566	0.053012	0.057831	0.026506	0.009639	0.019277	0.016867	0.012048	0.038554	0.014458	0.038554	0.019277	0	0.024096	0	0	0
4	0.286747	0.277108	0.233735	0.209639	0.219277	0.248193	0.240964	0.185542	0.151807	0.156627	0.13494	0.077108	0.106024	0.098795	0.053012	0.06506	0.055422	0.031325	0.043373	0.045783	0.057831	0.06506	0.036145	0.021687	0.062651	0.009639	0.00241	0.019277	0.004819	0.026506	0.007229	0.00241	0.004819	0
5	0.209639	0.262651	0.274699	0.238554	0.26506	0.224096	0.19759	0.166265	0.207229	0.144578	0.144578	0.057831	0.060241	0.156627	0.110843	0.098795	0.048193	0.036145	0.06506	0.045783	0.050602	0.019277	0.009639	0.019277	0.060241	0.014458	0.019277	0.016867	0.00241	0.007229	0	0.004819	0	0.00241
6	0.240964	0.342169	0.320482	0.289157	0.233735	0.20241	0.168675	0.127711	0.13494	0.139759	0.115663	0.072289	0.103614	0.122892	0.086747	0.072289	0.048193	0.057831	0.043373	0.045783	0.028916	0.036145	0.050602	0.033735	0.021687	0.031325	0.028916	0.004819	0.016867	0.00241	0.007229	0	0	0.009639
7	0.320482	0.383133	0.291566	0.260241	0.233735	0.187952	0.163855	0.190361	0.142169	0.101205	0.081928	0.101205	0.120482	0.096386	0.108434	0.06747	0.028916	0.019277	0.033735	0.033735	0.021687	0.033735	0.024096	0.06988	0.026506	0.028916	0.00241	0.026506	0.021687	0.00241	0.00241	0.004819	0	0.009639
8	0.313253	0.380723	0.313253	0.26747	0.221687	0.151807	0.13012	0.139759	0.219277	0.091566	0.103614	0.120482	0.106024	0.098795	0.096386	0.06506	0.040964	0.026506	0.06747	0.024096	0.045783	0.028916	0.036145	0.050602	0.021687	0.009639	0.00241	0.031325	0.024096	0.00241	0	0	0.007229	0.00241
9	0.366265	0.327711	0.33012	0.318072	0.171084	0.2	0.149398	0.19759	0.13012	0.118072	0.110843	0.081928	0.086747	0.053012	0.089157	0.081928	0.077108	0.055422	0.031325	0.06747	0.016867	0.040964	0.021687	0.024096	0.021687	0.007229	0.028916	0.009639	0	0	0.004819	0.019277	0	0.00241
10	0.385542	0.337349	0.277108	0.260241	0.216867	0.187952	0.166265	0.142169	0.192771	0.171084	0.103614	0.139759	0.108434	0.091566	0.089157	0.081928	0.06747	0.021687	0.060241	0.014458	0.033735	0.024096	0.009639	0.004819	0.00241	0.012048	0	0	0.004819	0.012048	0.016867	0.00241	0	0.00241
11	0.359036	0.368675	0.327711	0.26747	0.195181	0.180723	0.209639	0.139759	0.195181	0.13494	0.161446	0.13012	0.096386	0.113253	0.057831	0.057831	0.048193	0.019277	0.050602	0.026506	0.016867	0.004819	0.016867	0.009639	0.009639	0.007229	0	0	0	0.012048	0	0.021687	0	0.00241
12	0.414458	0.409639	0.33253	0.298795	0.26747	0.236145	0.207229	0.180723	0.115663	0.089157	0.093976	0.06988	0.084337	0.074699	0.050602	0.043373	0.016867	0.038554	0.038554	0.021687	0.038554	0.024096	0.004819	0.019277	0.009639	0.009639	0.00241	0.012048	0	0.012048	0.004819	0.016867	0	0.00241
13	0.440964	0.412048	0.346988	0.320482	0.293976	0.216867	0.255422	0.159036	0.077108	0.06747	0.060241	0.053012	0.053012	0.06988	0.06506	0.036145	0.031325	0.031325	0.072289	0.036145	0.019277	0.033735	0.021687	0	0.00241	0.016867	0.012048	0	0	0.012048	0	0.024096	0	0
14	0.426506	0.404819	0.359036	0.286747	0.296386	0.219277	0.240964	0.163855	0.074699	0.101205	0.06747	0.06988	0.086747	0.053012	0.060241	0.031325	0.038554	0.024096	0.040964	0.031325	0.012048	0.019277	0.026506	0.00241	0.009639	0.045783	0.012048	0	0	0	0.016867	0.016867	0.00241	0
15	0.431325	0.392771	0.359036	0.325301	0.291566	0.195181	0.221687	0.168675	0.101205	0.096386	0.081928	0.055422	0.040964	0.081928	0.057831	0.048193	0.033735	0.019277	0.043373	0.014458	0.009639	0.014458	0.026506	0.033735	0	0.048193	0.012048	0	0	0.016867	0	0.019277	0	0
16	0.436145	0.407229	0.366265	0.318072	0.277108	0.207229	0.226506	0.178313	0.086747	0.072289	0.074699	0.074699	0.072289	0.077108	0.040964	0.057831	0.026506	0.009639	0.040964	0.016867	0.033735	0.033735	0	0.028916	0.012048	0.016867	0.012048	0	0.016867	0	0.007229	0.004819	0.007229	0
17	0.457831	0.440964	0.339759	0.33494	0.281928	0.19759	0.240964	0.161446	0.038554	0.089157	0.06747	0.074699	0.101205	0.081928	0.028916	0.009639	0.036145	0.012048	0.057831	0.021687	0.021687	0.009639	0.007229	0.048193	0.031325	0.012048	0	0	0	0.016867	0.007229	0.004819	0.007229	0
18	0.428916	0.481928	0.416867	0.303614	0.248193	0.149398	0.236145	0.127711	0.086747	0.086747	0.084337	0.096386	0.06506	0.06506	0.028916	0.021687	0.043373	0.038554	0.009639	0.048193	0.026506	0	0.012048	0.045783	0.016867	0.024096	0.012048	0	0	0.016867	0	0.016867	0	0.00241
19	0.440964	0.486747	0.40241	0.322892	0.301205	0.20241	0.221687	0.108434	0.060241	0.048193	0.050602	0.098795	0.062651	0.06747	0.021687	0.074699	0.014458	0.040964	0.024096	0.021687	0.031325	0	0.040964	0.019277	0.014458	0.031325	0	0	0	0.004819	0.016867	0.007229	0	0.00241
20	0.453012	0.46747	0.412048	0.284337	0.253012	0.240964	0.236145	0.163855	0.060241	0.060241	0.045783	0.06988	0.021687	0.055422	0.045783	0.096386	0.038554	0.033735	0.031325	0.021687	0.026506	0.004819	0.021687	0.009639	0.031325	0.019277	0.004819	0	0.016867	0	0.004819	0.007229	0.00241	0
21	0.460241	0.491566	0.387952	0.301205	0.262651	0.226506	0.180723	0.120482	0.074699	0.106024	0.074699	0.062651	0.040964	0.062651	0.019277	0.084337	0.026506	0.060241	0.036145	0.007229	0.007229	0.031325	0.019277	0.014458	0.024096	0.021687	0.016867	0.004819	0	0	0.004819	0.007229	0.00241	0
22	0.479518	0.472289	0.40241	0.296386	0.262651	0.226506	0.173494	0.146988	0.079518	0.093976	0.074699	0.048193	0.033735	0.043373	0.043373	0.096386	0.024096	0.021687	0.033735	0.007229	0.043373	0.026506	0.028916	0.014458	0.004819	0.026506	0.016867	0.004819	0	0	0.004819	0.007229	0.00241	0
23	0.498795	0.481928	0.337349	0.289157	0.233735	0.228916	0.187952	0.13012	0.050602	0.081928	0.122892	0.081928	0.057831	0.053012	0.048193	0.072289	0.021687	0.036145	0.028916	0.038554	0.028916	0.036145	0.016867	0.009639	0.019277	0.007229	0.009639	0	0	0.016867	0	0.012048	0	0.00241
24	0.46747	0.484337	0.380723	0.351807	0.262651	0.224096	0.173494	0.13012	0.098795	0.06988	0.06988	0.103614	0.033735	0.040964	0.026506	0.057831	0.012048	0.081928	0.012048	0.026506	0.014458	0.036145	0	0.007229	0.019277	0.009639	0.028916	0	0	0.009639	0.004819	0	0	0.00241
25	0.474699	0.484337	0.378313	0.33494	0.291566	0.192771	0.190361	0.118072	0.093976	0.053012	0.072289	0.081928	0.048193	0.036145	0.060241	0.06747	0.038554	0.012048	0.062651	0.021687	0.014458	0.016867	0.016867	0.014458	0.024096	0.00241	0.021687	0.00241	0	0.004819	0	0.007229	0	0.00241
26	0.498795	0.479518	0.373494	0.320482	0.286747	0.216867	0.185542	0.113253	0.110843	0.031325	0.057831	0.072289	0.048193	0.06988	0.028916	0.091566	0.033735	0.016867	0.050602	0.024096	0.016867	0.014458	0.016867	0.009639	0.026506	0.007229	0.021687	0.00241	0.004819	0	0	0.007229	0	0.00241
27	0.501205	0.491566	0.40241	0.344578	0.219277	0.236145	0.166265	0.091566	0.108434	0.096386	0.038554	0.06988	0.033735	0.060241	0.036145	0.043373	0.062651	0.036145	0.050602	0.036145	0.016867	0.004819	0.014458	0.004819	0.024096	0.007229	0.021687	0.007229	0	0	0.004819	0.009639	0	0
28	0.474699	0.503614	0.390361	0.344578	0.26988	0.255422	0.13012	0.108434	0.093976	0.06988	0.115663	0.077108	0.048193	0.045783	0.06988	0.021687	0.040964	0.038554	0.019277	0.019277	0.012048	0.012048	0.004819	0.004819	0.024096	0.004819	0.004819	0.016867	0.004819	0	0.004819	0.009639	0	0
29	0.486747	0.450602	0.368675	0.327711	0.308434	0.281928	0.168675	0.110843	0.077108	0.110843	0.081928	0.050602	0.050602	0.033735	0.048193	0.062651	0.045783	0.024096	0.019277	0.031325	0.012048	0.016867	0.004819	0.007229	0.021687	0.007229	0.019277	0	0	0.009639	0	0	0	0.00241
30	0.493976	0.46988	0.349398	0.318072	0.284337	0.301205	0.190361	0.13494	0.093976	0.115663	0.06506	0.012048	0.040964	0.016867	0.050602	0.06506	0.040964	0.057831	0.014458	0.021687	0.014458	0.00241	0.004819	0.038554	0.009639	0.021687	0.004819	0	0.004819	0	0	0	0	0.00241
31	0.484337	0.506024	0.392771	0.337349	0.281928	0.250602	0.163855	0.103614	0.108434	0.089157	0.089157	0.031325	0.026506	0.012048	0.043373	0.096386	0.043373	0.024096	0.009639	0.031325	0.024096	0.021687	0.007229	0.014458	0.014458	0.021687	0.004819	0	0	0.004819	0	0	0	0.00241
32	0.479518	0.520482	0.426506	0.313253	0.303614	0.260241	0.156627	0.096386	0.084337	0.091566	0.081928	0.036145	0.033735	0.031325	0.055422	0.050602	0.050602	0.016867	0.007229	0.031325	0.012048	0.021687	0.028916	0.009639	0.00241	0.026506	0.004819	0	0.004819	0	0	0	0.00241	0
33	0.493976	0.520482	0.443374	0.327711	0.303614	0.219277	0.149398	0.115663	0.101205	0.101205	0.043373	0.033735	0.024096	0.050602	0.036145	0.057831	0.036145	0.009639	0.016867	0.012048	0.045783	0.031325	0.026506	0	0.004819	0.021687	0.00241	0.007229	0.00241	0	0	0	0	0.00241
34	0.472289	0.489157	0.438554	0.375904	0.231325	0.240964	0.168675	0.149398	0.108434	0.079518	0.053012	0.007229	0.072289	0.036145	0.050602	0.033735	0.050602	0.026506	0.009639	0.014458	0.048193	0.012048	0.026506	0	0.004819	0.019277	0.004819	0.007229	0.007229	0	0	0	0.00241	0
35	0.513253	0.546988	0.416867	0.368675	0.253012	0.231325	0.156627	0.115663	0.106024	0.098795	0.019277	0.038554	0.045783	0.021687	0.040964	0.026506	0.055422	0.043373	0.024096	0.014458	0.031325	0.004819	0.004819	0.00241	0.004819	0.036145	0.009639	0.007229	0	0	0	0	0.00241	0
36	0.527711	0.527711	0.445783	0.354217	0.245783	0.171084	0.151807	0.127711	0.139759	0.113253	0.050602	0.040964	0.024096	0.019277	0.038554	0.036145	0.043373	0.019277	0.038554	0.024096	0.016867	0.024096	0.004819	0	0.00241	0.040964	0	0	0.007229	0	0.00241	0.00241	0	0
37	0.53494	0.549398	0.40241	0.337349	0.260241	0.187952	0.142169	0.149398	0.125301	0.098795	0.060241	0.038554	0.026506	0.024096	0.062651	0.038554	0.028916	0.026506	0.024096	0.024096	0.038554	0	0.00241	0.00241	0.021687	0.019277	0.00241	0	0.009639	0	0	0.00241	0	0
38	0.518072	0.525301	0.431325	0.315663	0.245783	0.190361	0.154217	0.151807	0.089157	0.118072	0.053012	0.072289	0.048193	0.024096	0.053012	0.048193	0.026506	0.026506	0.021687	0.036145	0.031325	0	0.004819	0.00241	0.024096	0	0	0.007229	0.019277	0	0	0.00241	0	0
39	0.513253	0.472289	0.443374	0.339759	0.284337	0.190361	0.13253	0.142169	0.156627	0.06747	0.081928	0.045783	0.014458	0.019277	0.072289	0.060241	0.040964	0.021687	0.019277	0.021687	0.016867	0	0.026506	0	0.028916	0.007229	0	0.016867	0	0	0.00241	0.00241	0	0
40	0.527711	0.513253	0.436145	0.308434	0.284337	0.183133	0.13253	0.13494	0.144578	0.086747	0.060241	0.050602	0.021687	0.048193	0.036145	0.045783	0.043373	0.040964	0.019277	0.024096	0.031325	0.00241	0.00241	0.004819	0.028916	0.007229	0	0.016867	0	0	0.00241	0.00241	0	0
41	0.525301	0.510843	0.414458	0.274699	0.257831	0.178313	0.187952	0.161446	0.120482	0.079518	0.098795	0.057831	0.036145	0.057831	0.043373	0.024096	0.050602	0.021687	0.026506	0.004819	0.033735	0.014458	0.007229	0	0.048193	0	0	0	0	0	0.00241	0.00241	0	0
42	0.525301	0.491566	0.375904	0.293976	0.26506	0.185542	0.180723	0.163855	0.13253	0.103614	0.089157	0.048193	0.045783	0.072289	0.014458	0.016867	0.050602	0.019277	0.048193	0.026506	0.012048	0.014458	0.007229	0.00241	0.012048	0.036145	0	0	0.00241	0	0.00241	0.00241	0	0
43	0.515663	0.472289	0.375904	0.337349	0.257831	0.255422	0.166265	0.178313	0.13012	0.101205	0.043373	0.031325	0.060241	0.062651	0.012048	0.016867	0.057831	0.007229	0.038554	0.026506	0.014458	0.014458	0.007229	0.004819	0.00241	0.024096	0.021687	0	0	0	0.00241	0.00241	0	0
44	0.491566	0.46988	0.412048	0.342169	0.286747	0.250602	0.192771	0.139759	0.110843	0.110843	0.057831	0.021687	0.036145	0.012048	0.081928	0.012048	0.050602	0.024096	0.021687	0.014458	0.021687	0.014458	0	0.007229	0.028916	0.007229	0	0	0.016867	0	0.00241	0	0	0.00241
45	0.513253	0.46988	0.407229	0.344578	0.257831	0.272289	0.207229	0.13253	0.091566	0.118072	0.040964	0.021687	0.038554	0.021687	0.060241	0.028916	0.040964	0.033735	0.00241	0.026506	0.012048	0.016867	0.009639	0.00241	0.040964	0.019277	0.004819	0	0	0	0	0.00241	0	0.00241
46	0.522892	0.489157	0.375904	0.33494	0.279518	0.277108	0.192771	0.122892	0.096386	0.122892	0.031325	0.028916	0.045783	0.007229	0.06988	0.036145	0.043373	0.019277	0.028916	0.004819	0.012048	0.014458	0.016867	0	0.033735	0.024096	0.004819	0	0	0	0	0.00241	0	0.00241
47	0.539759	0.489157	0.407229	0.318072	0.26747	0.26988	0.183133	0.122892	0.093976	0.093976	0.053012	0.050602	0.055422	0.004819	0.045783	0.057831	0.050602	0.014458	0.012048	0.026506	0.009639	0.00241	0.004819	0.019277	0.014458	0.028916	0	0	0	0	0	0.004819	0	0
48	0.520482	0.506024	0.40241	0.322892	0.277108	0.26747	0.168675	0.113253	0.096386	0.091566	0.062651	0.038554	0.077108	0.004819	0.053012	0.048193	0.053012	0.014458	0.012048	0.026506	0.012048	0.00241	0.00241	0.024096	0.012048	0.026506	0	0	0	0	0	0.004819	0	0
49	0.53012	0.493976	0.404819	0.366265	0.238554	0.272289	0.180723	0.127711	0.101205	0.096386	0.040964	0.031325	0.040964	0.031325	0.086747	0.028916	0.014458	0.026506	0.026506	0.024096	0.012048	0	0.00241	0.028916	0.004819	0.016867	0	0	0.007229	0	0	0.004819	0	0
50	0.53012	0.515663	0.424096	0.327711	0.284337	0.26506	0.175904	0.125301	0.108434	0.062651	0.053012	0.014458	0.028916	0.074699	0.036145	0.036145	0.036145	0.004819	0.026506	0.024096	0.014458	0.00241	0.009639	0.024096	0	0	0.007229	0.016867	0.007229	0	0	0.00241	0	0.00241
51	0.506024	0.493976	0.450602	0.363855	0.291566	0.240964	0.161446	0.142169	0.113253	0.060241	0.045783	0.019277	0.033735	0.060241	0.036145	0.043373	0.024096	0.024096	0.028916	0.016867	0.00241	0	0.019277	0.007229	0.026506	0	0.00241	0.016867	0.004819	0	0	0.00241	0	0.00241
52	0.506024	0.515663	0.440964	0.366265	0.301205	0.236145	0.142169	0.115663	0.106024	0.06988	0.045783	0.036145	0.040964	0.038554	0.040964	0.040964	0.036145	0.038554	0.038554	0	0	0.007229	0.019277	0.00241	0.026506	0	0.00241	0.016867	0.004819	0	0	0	0.00241	0.00241
53	0.537349	0.484337	0.453012	0.385542	0.272289	0.231325	0.166265	0.122892	0.096386	0.060241	0.06506	0.024096	0.016867	0.012048	0.077108	0.026506	0.045783	0.019277	0.040964	0.009639	0.021687	0.004819	0.004819	0.004819	0.026506	0	0.004819	0.016867	0	0.004819	0	0	0.00241	0.00241
54	0.503614	0.53253	0.448193	0.375904	0.250602	0.219277	0.187952	0.154217	0.096386	0.038554	0.053012	0.028916	0.026506	0.019277	0.06747	0.040964	0.036145	0.021687	0.045783	0	0.024096	0.004819	0.004819	0.009639	0.019277	0	0.004819	0	0.016867	0	0.004819	0	0.00241	0.00241
55	0.522892	0.518072	0.455422	0.390361	0.315663	0.20241	0.168675	0.13012	0.06988	0.050602	0.026506	0.028916	0.024096	0.033735	0.06506	0.014458	0.053012	0.028916	0.038554	0.014458	0	0.026506	0	0.009639	0.00241	0.004819	0.019277	0	0.016867	0	0.004819	0.00241	0.00241	0
56	0.501205	0.508434	0.431325	0.354217	0.303614	0.250602	0.216867	0.139759	0.077108	0.060241	0.028916	0.014458	0.028916	0.021687	0.050602	0.004819	0.057831	0.057831	0.036145	0.007229	0	0	0.00241	0.026506	0.009639	0.004819	0.028916	0.007229	0	0	0.007229	0.00241	0	0
57	0.53494	0.496386	0.433735	0.363855	0.303614	0.243373	0.216867	0.127711	0.074699	0.053012	0.031325	0.007229	0.028916	0.021687	0.024096	0.021687	0.050602	0.060241	0.043373	0.012048	0	0	0.007229	0.026506	0.007229	0.004819	0.019277	0.012048	0.004819	0	0.007229	0.00241	0	0
58	0.53253	0.515663	0.445783	0.380723	0.298795	0.221687	0.204819	0.113253	0.06747	0.072289	0.036145	0.009639	0.026506	0.021687	0.021687	0.028916	0.031325	0.06988	0.045783	0.004819	0	0.00241	0.00241	0.026506	0.009639	0.004819	0.019277	0.009639	0.007229	0	0.007229	0.00241	0	0
59	0.506024	0.508434	0.395181	0.363855	0.303614	0.262651	0.204819	0.127711	0.108434	0.057831	0.050602	0.007229	0.019277	0.040964	0.026506	0.009639	0.040964	0.057831	0.028916	0.028916	0	0.004819	0.00241	0.026506	0	0.012048	0.019277	0.007229	0.009639	0	0.009639	0	0	0
60	0.498795	0.503614	0.426506	0.387952	0.262651	0.248193	0.192771	0.151807	0.108434	0.072289	0.024096	0.026506	0.031325	0.007229	0.033735	0.007229	0.033735	0.072289	0.024096	0.036145	0.007229	0	0	0.009639	0.024096	0.024096	0.004819	0.012048	0	0.00241	0	0.007229	0	0
61	0.544578	0.474699	0.428916	0.361446	0.274699	0.243373	0.19759	0.144578	0.091566	0.096386	0.026506	0.009639	0.021687	0.019277	0.031325	0.036145	0.033735	0.06747	0.014458	0.024096	0.012048	0.00241	0.019277	0.028916	0.004819	0.004819	0.007229	0.014458	0	0.00241	0	0.00241	0	0
62	0.518072	0.479518	0.424096	0.33494	0.281928	0.260241	0.204819	0.161446	0.103614	0.06988	0.038554	0.004819	0.016867	0.028916	0.038554	0.036145	0.024096	0.079518	0.016867	0.021687	0.012048	0	0.019277	0.021687	0.024096	0.009639	0.004819	0	0	0.00241	0	0.00241	0	0
63	0.491566	0.491566	0.395181	0.383133	0.26747	0.250602	0.183133	0.178313	0.115663	0.06747	0.045783	0.012048	0.040964	0.033735	0.026506	0.012048	0.028916	0.079518	0.014458	0.021687	0.016867	0	0.019277	0.026506	0.00241	0.019277	0.012048	0	0	0.00241	0	0.00241	0	0
64	0.522892	0.496386	0.395181	0.404819	0.33494	0.209639	0.154217	0.142169	0.091566	0.081928	0.036145	0.021687	0.033735	0.036145	0.024096	0	0.031325	0.06747	0.021687	0.026506	0.021687	0.00241	0.019277	0.007229	0.007229	0.021687	0.019277	0.00241	0.00241	0.00241	0	0.00241	0	0
65	0.53253	0.496386	0.39759	0.363855	0.291566	0.250602	0.151807	0.154217	0.098795	0.074699	0.040964	0.024096	0.048193	0.057831	0.004819	0	0.048193	0.043373	0.031325	0.031325	0.009639	0.00241	0.019277	0.016867	0.019277	0.021687	0	0.004819	0	0.00241	0	0.00241	0	0
66	0.525301	0.506024	0.409639	0.371084	0.306024	0.226506	0.166265	0.13012	0.101205	0.079518	0.06506	0.036145	0.036145	0.028916	0.007229	0.004819	0.050602	0.038554	0.031325	0.031325	0	0.007229	0.019277	0.012048	0.021687	0.024096	0	0	0	0.00241	0	0.00241	0	0
67	0.510843	0.518072	0.445783	0.344578	0.315663	0.219277	0.142169	0.13494	0.101205	0.081928	0.062651	0.045783	0.031325	0.026506	0.009639	0.00241	0.036145	0.045783	0.038554	0.012048	0.019277	0.014458	0.019277	0.014458	0.019277	0.024096	0	0	0	0.00241	0	0.00241	0	0
68	0.525301	0.472289	0.472289	0.351807	0.33012	0.216867	0.156627	0.13494	0.093976	0.057831	0.055422	0.045783	0.031325	0.026506	0.007229	0.007229	0.045783	0.040964	0.033735	0.019277	0.024096	0	0.031325	0.014458	0.016867	0.019277	0	0.00241	0.004819	0	0	0.00241	0	0
69	0.527711	0.489157	0.46506	0.351807	0.327711	0.216867	0.159036	0.125301	0.103614	0.06747	0.050602	0.040964	0.021687	0.031325	0	0.007229	0.074699	0.019277	0.033735	0.016867	0.026506	0	0.024096	0.014458	0.016867	0.019277	0	0.00241	0	0.004819	0	0.00241	0	0
70	0.546988	0.496386	0.409639	0.337349	0.313253	0.183133	0.166265	0.142169	0.146988	0.06988	0.086747	0.019277	0.019277	0.026506	0.019277	0.004819	0.060241	0.031325	0.033735	0.009639	0.026506	0.007229	0.019277	0.021687	0.014458	0.024096	0	0.00241	0	0	0	0.00241	0	0
71	0.53012	0.491566	0.431325	0.349398	0.255422	0.231325	0.156627	0.166265	0.122892	0.06747	0.072289	0.031325	0.036145	0.009639	0.045783	0.009639	0.043373	0.028916	0.031325	0.012048	0.026506	0.007229	0.026506	0.014458	0.014458	0.024096	0	0.00241	0	0	0	0.00241	0	0
72	0.53494	0.510843	0.426506	0.349398	0.279518	0.2	0.175904	0.139759	0.137349	0.06506	0.06747	0.024096	0.031325	0.004819	0.033735	0.024096	0.033735	0.038554	0.033735	0.012048	0.028916	0.007229	0.026506	0.014458	0.012048	0.024096	0	0.00241	0	0	0	0.00241	0	0
73	0.542169	0.491566	0.40241	0.33494	0.301205	0.204819	0.214458	0.127711	0.127711	0.057831	0.072289	0.024096	0.036145	0.009639	0.036145	0.021687	0.036145	0.033735	0.033735	0.014458	0.031325	0.007229	0.026506	0.009639	0.019277	0.019277	0	0.00241	0	0	0	0.00241	0	0
74	0.568675	0.486747	0.407229	0.361446	0.284337	0.19759	0.175904	0.13253	0.108434	0.060241	0.101205	0.021687	0.024096	0.014458	0.033735	0.031325	0.043373	0.036145	0.014458	0.016867	0.036145	0.019277	0.004819	0.021687	0.014458	0.019277	0	0.00241	0	0	0	0.00241	0	0
75	0.53494	0.503614	0.39759	0.354217	0.303614	0.214458	0.161446	0.127711	0.120482	0.084337	0.079518	0.031325	0.021687	0.00241	0.036145	0.033735	0.043373	0.038554	0.014458	0.009639	0.031325	0.026506	0.004819	0.026506	0.028916	0	0	0.00241	0	0.004819	0	0.00241	0	0
76	0.549398	0.53494	0.378313	0.339759	0.342169	0.219277	0.159036	0.110843	0.118072	0.060241	0.074699	0.019277	0.024096	0.004819	0.048193	0.028916	0.024096	0.055422	0.014458	0.016867	0.028916	0.024096	0.00241	0.028916	0.014458	0.009639	0	0.007229	0	0	0	0.00241	0	0
77	0.549398	0.510843	0.390361	0.366265	0.306024	0.195181	0.168675	0.163855	0.120482	0.062651	0.072289	0.012048	0.016867	0.012048	0.036145	0.021687	0.024096	0.062651	0.012048	0.016867	0.031325	0.026506	0	0.038554	0.012048	0.00241	0	0.009639	0	0	0	0	0	0
78	0.537349	0.522892	0.407229	0.327711	0.308434	0.216867	0.178313	0.142169	0.089157	0.093976	0.072289	0.021687	0.016867	0.004819	0.038554	0.033735	0.053012	0.007229	0.031325	0.019277	0.033735	0.00241	0.021687	0.028916	0.016867	0.004819	0.00241	0.007229	0	0	0	0	0	0
79	0.568675	0.522892	0.407229	0.313253	0.26747	0.248193	0.183133	0.127711	0.084337	0.089157	0.079518	0.026506	0.009639	0.038554	0.021687	0.021687	0.043373	0.016867	0.033735	0.019277	0.033735	0.00241	0.021687	0.036145	0.014458	0	0.00241	0.007229	0	0	0	0	0	0
80	0.53494	0.508434	0.443374	0.349398	0.250602	0.226506	0.187952	0.159036	0.106024	0.079518	0.053012	0.014458	0.012048	0.040964	0.016867	0.024096	0.043373	0.021687	0.028916	0.021687	0.033735	0.00241	0.019277	0.036145	0.016867	0	0.00241	0.00241	0	0.004819	0	0	0	0
81	0.575904	0.515663	0.419277	0.346988	0.272289	0.221687	0.178313	0.101205	0.122892	0.086747	0.050602	0.019277	0.019277	0.031325	0.026506	0.004819	0.038554	0.060241	0.016867	0.024096	0.026506	0	0.019277	0.036145	0.014458	0.00241	0.00241	0.00241	0.00241	0.00241	0	0	0	0
82	0.571084	0.493976	0.424096	0.342169	0.26747	0.238554	0.159036	0.137349	0.110843	0.091566	0.060241	0.026506	0.009639	0.004819	0.038554	0.024096	0.033735	0.057831	0.014458	0.019277	0.026506	0	0.026506	0.040964	0.009639	0	0.004819	0.00241	0	0.00241	0.00241	0	0	0
83	0.573494	0.498795	0.40241	0.359036	0.262651	0.228916	0.159036	0.151807	0.122892	0.06747	0.081928	0.009639	0.00241	0.028916	0.016867	0.040964	0.028916	0.055422	0.012048	0.016867	0.031325	0	0.026506	0.033735	0.016867	0.004819	0	0.00241	0.00241	0.00241	0	0	0	0
84	0.546988	0.491566	0.424096	0.349398	0.296386	0.19759	0.146988	0.168675	0.127711	0.086747	0.06988	0.012048	0.012048	0.019277	0.026506	0.036145	0.033735	0.045783	0.012048	0.016867	0.031325	0	0.026506	0.036145	0.014458	0	0.004819	0.004819	0.00241	0	0	0	0	0
85	0.549398	0.518072	0.419277	0.354217	0.277108	0.195181	0.149398	0.168675	0.142169	0.057831	0.072289	0.019277	0.007229	0.021687	0.024096	0.024096	0.053012	0.038554	0.016867	0.019277	0.021687	0.00241	0.026506	0.019277	0.024096	0.009639	0.00241	0.00241	0	0	0.00241	0.00241	0	0
86	0.542169	0.513253	0.395181	0.310843	0.293976	0.207229	0.195181	0.175904	0.127711	0.048193	0.06747	0.026506	0.016867	0.009639	0.053012	0.019277	0.045783	0.043373	0.026506	0.009639	0.024096	0	0.026506	0.019277	0.019277	0.014458	0.00241	0.00241	0	0	0	0.004819	0	0
87	0.544578	0.513253	0.428916	0.325301	0.281928	0.214458	0.163855	0.154217	0.113253	0.062651	0.060241	0.038554	0.019277	0.00241	0.028916	0.038554	0.043373	0.043373	0.033735	0.012048	0.026506	0.009639	0.019277	0.019277	0.016867	0.012048	0.00241	0.007229	0	0	0	0.004819	0	0
88	0.561446	0.506024	0.392771	0.293976	0.257831	0.2	0.20241	0.19759	0.13494	0.057831	0.055422	0.040964	0.028916	0.004819	0.033735	0.024096	0.048193	0.036145	0.038554	0.009639	0.024096	0.009639	0.019277	0.019277	0.019277	0.007229	0.004819	0.007229	0.004819	0	0	0	0	0
89	0.556626	0.510843	0.409639	0.284337	0.26747	0.204819	0.209639	0.171084	0.113253	0.057831	0.060241	0.057831	0.009639	0.014458	0.045783	0.031325	0.043373	0.026506	0.040964	0.009639	0.024096	0.009639	0.019277	0.019277	0.026506	0	0.004819	0.007229	0.00241	0.00241	0	0	0	0
90	0.53253	0.522892	0.39759	0.33494	0.243373	0.207229	0.183133	0.192771	0.113253	0.055422	0.06506	0.053012	0.014458	0.016867	0.038554	0.038554	0.040964	0.033735	0.019277	0.021687	0.024096	0.009639	0.019277	0.019277	0.026506	0.00241	0.004819	0.004819	0.00241	0.00241	0	0	0	0
91	0.583133	0.496386	0.421687	0.291566	0.262651	0.216867	0.142169	0.185542	0.101205	0.081928	0.06506	0.050602	0.009639	0.024096	0.038554	0.026506	0.060241	0.026506	0.019277	0.031325	0.021687	0	0.021687	0.026506	0.00241	0.00241	0.004819	0.016867	0.004819	0.004819	0	0	0	0
92	0.568675	0.522892	0.436145	0.289157	0.214458	0.195181	0.180723	0.173494	0.142169	0.053012	0.055422	0.053012	0.016867	0.038554	0.031325	0.045783	0.028916	0.036145	0.033735	0.012048	0.007229	0.024096	0.021687	0.021687	0.009639	0.004819	0.00241	0.016867	0.004819	0	0	0	0	0
93	0.559036	0.551807	0.40241	0.284337	0.221687	0.192771	0.209639	0.178313	0.13012	0.06747	0.053012	0.038554	0.014458	0.043373	0.014458	0.072289	0.019277	0.024096	0.021687	0.048193	0.007229	0.021687	0.019277	0.007229	0.009639	0.00241	0.019277	0.007229	0	0	0	0	0	0
94	0.559036	0.551807	0.409639	0.296386	0.216867	0.212048	0.190361	0.154217	0.13253	0.057831	0.084337	0.026506	0.012048	0.033735	0.031325	0.057831	0.028916	0.024096	0.019277	0.048193	0.00241	0.026506	0.021687	0.007229	0.007229	0.00241	0.016867	0.009639	0	0	0	0	0	0
95	0.583133	0.508434	0.419277	0.310843	0.19759	0.207229	0.195181	0.185542	0.125301	0.048193	0.098795	0.024096	0.016867	0.031325	0.016867	0.062651	0.033735	0.016867	0.026506	0.038554	0	0.021687	0.026506	0.009639	0.024096	0.00241	0	0.007229	0.00241	0	0	0	0	0
96	0.573494	0.491566	0.421687	0.301205	0.226506	0.231325	0.195181	0.190361	0.106024	0.06988	0.048193	0.043373	0.031325	0.016867	0.021687	0.074699	0.026506	0.019277	0.021687	0.031325	0.007229	0.019277	0.043373	0.009639	0.00241	0	0.00241	0.014458	0	0	0	0	0	0
97	0.573494	0.508434	0.409639	0.301205	0.257831	0.216867	0.178313	0.180723	0.106024	0.06988	0.057831	0.024096	0.045783	0.009639	0.026506	0.06747	0.021687	0.026506	0.028916	0.028916	0.009639	0.019277	0.024096	0.007229	0.00241	0.026506	0.00241	0.009639	0	0	0	0	0	0
98	0.583133	0.508434	0.404819	0.293976	0.253012	0.216867	0.192771	0.168675	0.113253	0.050602	0.057831	0.026506	0.048193	0.014458	0.033735	0.077108	0.016867	0.019277	0.028916	0.036145	0.004819	0.019277	0.026506	0.004819	0.00241	0.00241	0.00241	0.026506	0.007229	0	0	0	0	0
99	0.590361	0.493976	0.378313	0.351807	0.250602	0.183133	0.185542	0.173494	0.13012	0.057831	0.053012	0.031325	0.043373	0.019277	0.031325	0.050602	0.028916	0.031325	0.021687	0.043373	0	0.019277	0.021687	0.012048	0.019277	0	0.00241	0.004819	0.012048	0	0	0	0	0
100	0.578313	0.525301	0.436145	0.274699	0.262651	0.19759	0.185542	0.166265	0.101205	0.06747	0.060241	0.028916	0.021687	0.038554	0.024096	0.06506	0.026506	0.026506	0.021687	0.038554	0.00241	0.019277	0.038554	0.009639	0.004819	0.00241	0.00241	0.00241	0.007229	0	0.004819	0	0	0
101	0.580723	0.510843	0.412048	0.318072	0.262651	0.187952	0.187952	0.163855	0.098795	0.055422	0.079518	0.019277	0.019277	0.038554	0.016867	0.072289	0.033735	0.031325	0.019277	0.038554	0.00241	0.019277	0.038554	0.007229	0.007229	0.00241	0	0.004819	0.007229	0	0.004819	0	0	0
102	0.566265	0.527711	0.46988	0.298795	0.248193	0.187952	0.19759	0.142169	0.108434	0.048193	0.050602	0.028916	0.036145	0.043373	0.012048	0.057831	0.031325	0.028916	0.021687	0.040964	0.004819	0.019277	0.038554	0.007229	0.004819	0.00241	0	0.00241	0.009639	0.004819	0	0	0	0
103	0.578313	0.510843	0.440964	0.296386	0.255422	0.212048	0.180723	0.146988	0.115663	0.06988	0.060241	0.021687	0.016867	0.048193	0.009639	0.055422	0.038554	0.026506	0.024096	0.043373	0	0.021687	0.036145	0.007229	0.004819	0.00241	0	0.00241	0.009639	0.004819	0	0	0	0
104	0.585542	0.501205	0.412048	0.291566	0.238554	0.238554	0.180723	0.137349	0.113253	0.089157	0.06988	0.016867	0.033735	0.028916	0.007229	0.072289	0.043373	0.024096	0.016867	0.040964	0.007229	0.021687	0.038554	0.004819	0.007229	0.00241	0	0.004819	0.007229	0.004819	0	0	0	0
105	0.571084	0.515663	0.419277	0.315663	0.253012	0.187952	0.183133	0.122892	0.115663	0.089157	0.081928	0.028916	0.019277	0.031325	0.024096	0.055422	0.045783	0.024096	0.014458	0.048193	0.00241	0.024096	0.036145	0.007229	0.004819	0	0.007229	0.007229	0	0.004819	0	0	0	0
106	0.566265	0.506024	0.392771	0.327711	0.26747	0.212048	0.212048	0.101205	0.077108	0.108434	0.084337	0.033735	0.016867	0.033735	0.021687	0.043373	0.053012	0.024096	0.012048	0.045783	0.009639	0.024096	0.036145	0.007229	0.004819	0	0.007229	0.00241	0.004819	0.004819	0	0	0	0
107	0.559036	0.508434	0.409639	0.310843	0.281928	0.2	0.216867	0.101205	0.091566	0.098795	0.081928	0.024096	0.007229	0.038554	0.031325	0.053012	0.053012	0.019277	0.014458	0.048193	0.021687	0.00241	0.038554	0.009639	0	0	0.009639	0	0.004819	0.004819	0	0	0	0
108	0.544578	0.515663	0.453012	0.298795	0.289157	0.221687	0.187952	0.110843	0.084337	0.079518	0.072289	0.028916	0.012048	0.036145	0.019277	0.060241	0.050602	0.024096	0.019277	0.045783	0.024096	0	0.036145	0.007229	0	0	0.009639	0	0.007229	0.00241	0	0	0	0
109	0.544578	0.496386	0.436145	0.296386	0.301205	0.240964	0.204819	0.113253	0.06747	0.081928	0.062651	0.053012	0.007229	0.014458	0.028916	0.062651	0.048193	0.026506	0.026506	0.045783	0.036145	0.00241	0.019277	0.00241	0	0.00241	0.009639	0	0.009639	0	0	0	0	0
110	0.573494	0.486747	0.421687	0.325301	0.296386	0.231325	0.173494	0.113253	0.06988	0.089157	0.06747	0.033735	0.021687	0.014458	0.031325	0.06747	0.050602	0.019277	0.033735	0.036145	0.021687	0.019277	0.019277	0.00241	0	0.00241	0.007229	0.00241	0.007229	0.00241	0	0	0	0
111	0.566265	0.491566	0.412048	0.322892	0.291566	0.195181	0.212048	0.101205	0.084337	0.113253	0.06506	0.028916	0.021687	0.040964	0.019277	0.043373	0.050602	0.024096	0.038554	0.033735	0.019277	0.019277	0.019277	0.00241	0	0.00241	0.014458	0.00241	0.004819	0	0	0	0	0
112	0.578313	0.486747	0.428916	0.322892	0.293976	0.204819	0.166265	0.103614	0.096386	0.091566	0.086747	0.021687	0.014458	0.053012	0.021687	0.038554	0.06506	0.012048	0.031325	0.031325	0.026506	0.019277	0.019277	0.004819	0	0	0	0.004819	0.014458	0.00241	0	0	0	0
113	0.59759	0.474699	0.438554	0.315663	0.26988	0.192771	0.185542	0.103614	0.098795	0.103614	0.086747	0.021687	0.014458	0.050602	0.007229	0.050602	0.060241	0.019277	0.021687	0.028916	0.028916	0.026506	0.016867	0.004819	0	0	0	0.004819	0.016867	0	0	0	0	0
114	0.60241	0.493976	0.448193	0.291566	0.238554	0.20241	0.219277	0.101205	0.091566	0.086747	0.089157	0.021687	0.036145	0.031325	0.009639	0.048193	0.060241	0.019277	0.019277	0.031325	0.028916	0.012048	0.031325	0.004819	0	0	0	0.00241	0.016867	0.00241	0	0	0	0
115	0.571084	0.506024	0.424096	0.313253	0.26988	0.19759	0.209639	0.096386	0.108434	0.081928	0.096386	0.009639	0.033735	0.033735	0.012048	0.048193	0.055422	0.016867	0.024096	0.031325	0.031325	0.016867	0.028916	0.00241	0	0	0	0.004819	0.016867	0	0	0	0	0
116	0.571084	0.493976	0.426506	0.315663	0.245783	0.219277	0.195181	0.110843	0.106024	0.081928	0.098795	0.026506	0.028916	0.031325	0.012048	0.050602	0.055422	0.014458	0.021687	0.036145	0.028916	0.019277	0.026506	0.00241	0	0	0	0.004819	0.016867	0	0	0	0	0
117	0.580723	0.493976	0.426506	0.303614	0.255422	0.209639	0.180723	0.122892	0.086747	0.101205	0.093976	0.024096	0.028916	0.038554	0.019277	0.036145	0.053012	0.038554	0.021687	0.026506	0.028916	0.019277	0.007229	0.004819	0	0.016867	0	0.00241	0.012048	0	0.00241	0	0.00241	0.00241
118	0.568675	0.46506	0.448193	0.33253	0.26988	0.185542	0.171084	0.122892	0.093976	0.115663	0.081928	0.026506	0.026506	0.045783	0.016867	0.026506	0.079518	0.012048	0.019277	0.033735	0.028916	0.009639	0.009639	0.026506	0.00241	0.007229	0	0.00241	0.004819	0	0.00241	0	0.004819	0
119	0.561446	0.510843	0.416867	0.318072	0.262651	0.20241	0.171084	0.120482	0.089157	0.118072	0.077108	0.053012	0.019277	0.057831	0.004819	0.028916	0.045783	0.033735	0.024096	0.026506	0.028916	0.019277	0.019277	0.009639	0	0.007229	0	0.00241	0.004819	0	0.00241	0.00241	0.00241	0
120	0.585542	0.472289	0.426506	0.349398	0.245783	0.209639	0.149398	0.110843	0.115663	0.093976	0.079518	0.053012	0.016867	0.026506	0.028916	0.028916	0.055422	0.040964	0.019277	0.031325	0.019277	0.021687	0.012048	0.024096	0.00241	0.009639	0	0	0.004819	0	0.007229	0	0	0
121	0.566265	0.515663	0.428916	0.310843	0.238554	0.195181	0.168675	0.13253	0.118072	0.081928	0.101205	0.038554	0.004819	0.031325	0.024096	0.028916	0.031325	0.077108	0.012048	0.033735	0.021687	0.019277	0.012048	0.007229	0.019277	0.009639	0	0	0.004819	0	0.004819	0.00241	0	0
122	0.573494	0.498795	0.431325	0.359036	0.221687	0.190361	0.159036	0.120482	0.118072	0.089157	0.079518	0.055422	0.009639	0.021687	0.028916	0.021687	0.050602	0.062651	0.021687	0.026506	0.021687	0.019277	0.012048	0.009639	0.019277	0.007229	0	0	0.004819	0	0.004819	0.00241	0	0
123	0.561446	0.506024	0.460241	0.33494	0.231325	0.192771	0.161446	0.118072	0.108434	0.079518	0.084337	0.055422	0.007229	0.024096	0.031325	0.012048	0.06988	0.050602	0.019277	0.031325	0.021687	0.019277	0.012048	0.007229	0.019277	0.007229	0.00241	0	0.004819	0	0.004819	0.00241	0	0
124	0.554217	0.508434	0.438554	0.315663	0.236145	0.204819	0.192771	0.120482	0.103614	0.093976	0.079518	0.043373	0.014458	0.028916	0.019277	0.038554	0.028916	0.06506	0.021687	0.028916	0.024096	0.019277	0.009639	0.009639	0.016867	0	0.009639	0.00241	0	0.004819	0.004819	0.00241	0	0
125	0.542169	0.525301	0.453012	0.325301	0.236145	0.175904	0.2	0.115663	0.096386	0.098795	0.06747	0.048193	0.016867	0.028916	0.026506	0.036145	0.038554	0.055422	0.016867	0.033735	0.024096	0.019277	0.009639	0.009639	0.016867	0	0.009639	0.00241	0	0.009639	0	0.00241	0	0
126	0.590361	0.491566	0.438554	0.318072	0.243373	0.175904	0.190361	0.125301	0.098795	0.091566	0.077108	0.048193	0.014458	0.031325	0.028916	0.050602	0.026506	0.036145	0.016867	0.043373	0.024096	0.019277	0.009639	0.026506	0	0	0.004819	0	0.012048	0.004819	0	0.00241	0	0
127	0.561446	0.506024	0.453012	0.325301	0.226506	0.190361	0.19759	0.120482	0.120482	0.079518	0.062651	0.036145	0.021687	0.033735	0.036145	0.024096	0.043373	0.036145	0.021687	0.036145	0.028916	0.019277	0.012048	0.00241	0.024096	0	0.00241	0	0.007229	0.004819	0.004819	0.00241	0	0
128	0.568675	0.508434	0.428916	0.33494	0.231325	0.190361	0.209639	0.101205	0.091566	0.098795	0.079518	0.021687	0.024096	0.045783	0.031325	0.026506	0.045783	0.036145	0.007229	0.048193	0.031325	0.021687	0.012048	0	0.024096	0.00241	0	0	0.007229	0.004819	0.004819	0.00241	0	0
129	0.568675	0.481928	0.409639	0.351807	0.26506	0.204819	0.175904	0.106024	0.103614	0.101205	0.057831	0.024096	0.028916	0.045783	0.028916	0.021687	0.06506	0.033735	0.012048	0.031325	0.043373	0.021687	0.012048	0	0.024096	0	0.00241	0	0.012048	0	0.004819	0.00241	0	0
130	0.566265	0.527711	0.39759	0.342169	0.243373	0.187952	0.175904	0.13494	0.115663	0.072289	0.06506	0.024096	0.019277	0.053012	0.031325	0.019277	0.057831	0.036145	0.019277	0.040964	0.028916	0.024096	0.012048	0.007229	0.016867	0	0.00241	0	0.012048	0	0.004819	0.00241	0	0
131	0.583133	0.496386	0.421687	0.322892	0.248193	0.216867	0.185542	0.108434	0.101205	0.096386	0.057831	0.014458	0.028916	0.040964	0.024096	0.024096	0.06506	0.033735	0.019277	0.040964	0.031325	0.021687	0.016867	0.00241	0	0	0	0	0.024096	0.007229	0.004819	0.00241	0	0
132	0.580723	0.513253	0.440964	0.310843	0.260241	0.187952	0.195181	0.081928	0.113253	0.06506	0.079518	0.045783	0.009639	0.053012	0.033735	0.036145	0.021687	0.033735	0.026506	0.036145	0.036145	0.024096	0.009639	0.007229	0	0	0	0	0.024096	0.007229	0.004819	0.00241	0	0
133	0.583133	0.53012	0.433735	0.313253	0.250602	0.20241	0.195181	0.086747	0.091566	0.077108	0.077108	0.026506	0.014458	0.045783	0.031325	0.045783	0.021687	0.036145	0.024096	0.040964	0.031325	0.021687	0.014458	0.007229	0	0	0	0	0.024096	0.007229	0.004819	0.00241	0	0
134	0.59759	0.513253	0.440964	0.320482	0.226506	0.209639	0.185542	0.093976	0.077108	0.091566	0.093976	0.012048	0.016867	0.031325	0.036145	0.062651	0.021687	0.031325	0.024096	0.040964	0.031325	0.024096	0.012048	0.007229	0	0	0	0	0.026506	0	0.009639	0.00241	0	0
135	0.614458	0.518072	0.424096	0.315663	0.236145	0.187952	0.207229	0.084337	0.096386	0.079518	0.079518	0.024096	0.012048	0.028916	0.033735	0.06988	0.021687	0.031325	0.026506	0.038554	0.031325	0.031325	0.00241	0.007229	0	0	0	0	0.031325	0	0.004819	0.00241	0	0
136	0.60241	0.503614	0.426506	0.327711	0.250602	0.204819	0.180723	0.106024	0.091566	0.077108	0.074699	0.019277	0.016867	0.036145	0.036145	0.038554	0.038554	0.050602	0.021687	0.026506	0.038554	0.014458	0.012048	0.007229	0	0	0	0	0.024096	0	0.012048	0.00241	0	0
137	0.587952	0.491566	0.421687	0.371084	0.257831	0.180723	0.180723	0.115663	0.081928	0.050602	0.079518	0.031325	0.038554	0.031325	0.031325	0.045783	0.036145	0.033735	0.016867	0.040964	0.031325	0.031325	0.007229	0	0.007229	0	0	0	0.026506	0	0.004819	0.004819	0.00241	0
138	0.592771	0.513253	0.440964	0.344578	0.248193	0.183133	0.173494	0.106024	0.081928	0.06506	0.072289	0.038554	0.026506	0.036145	0.048193	0.040964	0.026506	0.026506	0.024096	0.038554	0.028916	0.024096	0.014458	0.007229	0	0	0	0.016867	0.009639	0.004819	0	0.00241	0.004819	0
139	0.595181	0.501205	0.428916	0.368675	0.236145	0.168675	0.187952	0.093976	0.079518	0.06988	0.091566	0.048193	0.028916	0	0.048193	0.057831	0.031325	0.028916	0.012048	0.050602	0.031325	0.016867	0.019277	0.007229	0	0	0.007229	0.016867	0.00241	0.004819	0	0.007229	0	0
140	0.6	0.525301	0.428916	0.339759	0.238554	0.187952	0.163855	0.091566	0.074699	0.079518	0.096386	0.038554	0.031325	0.004819	0.043373	0.060241	0.019277	0.050602	0.009639	0.050602	0.024096	0.026506	0.009639	0	0.007229	0	0.007229	0.016867	0.00241	0.004819	0	0.007229	0	0
141	0.638554	0.520482	0.419277	0.306024	0.245783	0.190361	0.175904	0.086747	0.072289	0.062651	0.074699	0.06747	0.036145	0.00241	0.048193	0.031325	0.062651	0.043373	0.007229	0.043373	0.031325	0.021687	0.007229	0	0.007229	0	0.007229	0.021687	0.00241	0	0	0.007229	0	0
142	0.614458	0.513253	0.409639	0.33253	0.221687	0.19759	0.19759	0.081928	0.079518	0.045783	0.086747	0.06506	0.038554	0.016867	0.038554	0.057831	0.057831	0.024096	0.021687	0.033735	0.033735	0.016867	0.009639	0	0.007229	0	0.007229	0.021687	0.00241	0	0	0.00241	0.004819	0
143	0.612048	0.53012	0.4	0.322892	0.26988	0.190361	0.180723	0.072289	0.062651	0.06988	0.081928	0.038554	0.038554	0.019277	0.053012	0.031325	0.060241	0.048193	0.021687	0.031325	0.031325	0.012048	0.016867	0.007229	0	0	0.007229	0.021687	0.00241	0	0	0.004819	0.00241	0
144	0.592771	0.522892	0.412048	0.315663	0.260241	0.195181	0.19759	0.086747	0.077108	0.072289	0.057831	0.038554	0.045783	0.007229	0.048193	0.038554	0.06506	0.036145	0.026506	0.040964	0.021687	0.024096	0.009639	0.009639	0	0	0	0.028916	0.00241	0	0	0.007229	0	0
145	0.612048	0.542169	0.373494	0.322892	0.257831	0.204819	0.171084	0.096386	0.072289	0.060241	0.077108	0.048193	0.028916	0.012048	0.031325	0.062651	0.062651	0.055422	0.016867	0.028916	0.021687	0.014458	0.019277	0.00241	0.007229	0	0.004819	0.024096	0.00241	0	0	0.00241	0.004819	0
146	0.595181	0.525301	0.409639	0.315663	0.26988	0.19759	0.180723	0.081928	0.06988	0.074699	0.077108	0.050602	0.028916	0.009639	0.040964	0.06506	0.062651	0.036145	0.028916	0.019277	0.021687	0.024096	0.007229	0.00241	0.007229	0	0.004819	0.024096	0.00241	0	0	0.004819	0.00241	0
147	0.566265	0.549398	0.416867	0.318072	0.253012	0.2	0.2	0.084337	0.06747	0.06506	0.084337	0.040964	0.009639	0.024096	0.062651	0.045783	0.06988	0.036145	0.014458	0.031325	0.021687	0.021687	0.009639	0.00241	0.007229	0	0.004819	0.024096	0.00241	0	0	0.00241	0.004819	0
148	0.6	0.544578	0.421687	0.313253	0.238554	0.195181	0.190361	0.086747	0.06747	0.06988	0.077108	0.040964	0.028916	0.026506	0.045783	0.040964	0.060241	0.048193	0.012048	0.031325	0.021687	0.024096	0.009639	0	0.007229	0	0.004819	0.024096	0.00241	0	0	0.00241	0.004819	0
149	0.59759	0.522892	0.4	0.33494	0.272289	0.173494	0.204819	0.081928	0.062651	0.084337	0.072289	0.040964	0.026506	0.021687	0.048193	0.045783	0.06506	0.040964	0.021687	0.021687	0.019277	0.021687	0.012048	0.009639	0	0	0.004819	0.007229	0.019277	0	0	0.004819	0.00241	0
150	0.595181	0.525301	0.404819	0.359036	0.26988	0.187952	0.163855	0.079518	0.06988	0.06988	0.077108	0.038554	0.036145	0.021687	0.045783	0.048193	0.053012	0.048193	0.024096	0.021687	0.021687	0.026506	0.004819	0.009639	0	0	0.007229	0.004819	0.019277	0	0	0.004819	0.00241	0
151	0.592771	0.53494	0.404819	0.351807	0.253012	0.19759	0.173494	0.079518	0.084337	0.081928	0.074699	0.019277	0.024096	0.024096	0.048193	0.043373	0.06747	0.048193	0.014458	0.019277	0.024096	0.026506	0.004819	0.009639	0	0	0.007229	0	0.024096	0	0	0.007229	0	0
152	0.595181	0.542169	0.409639	0.337349	0.262651	0.20241	0.168675	0.06988	0.084337	0.079518	0.06747	0.021687	0.031325	0.021687	0.050602	0.040964	0.06988	0.048193	0.014458	0.038554	0.004819	0.019277	0.012048	0.009639	0	0	0	0.012048	0.019277	0	0	0.007229	0	0
153	0.580723	0.539759	0.426506	0.33494	0.26988	0.178313	0.180723	0.084337	0.077108	0.079518	0.077108	0.016867	0.028916	0.026506	0.045783	0.033735	0.06747	0.045783	0.045783	0.019277	0.00241	0.026506	0.004819	0.009639	0	0	0	0	0.026506	0.004819	0	0.007229	0	0
154	0.566265	0.549398	0.424096	0.354217	0.260241	0.185542	0.166265	0.079518	0.074699	0.062651	0.084337	0.031325	0.055422	0.012048	0.031325	0.050602	0.06988	0.045783	0.028916	0.024096	0.014458	0.009639	0.014458	0.007229	0	0	0	0.00241	0.024096	0.004819	0	0.007229	0	0
155	0.595181	0.513253	0.407229	0.371084	0.274699	0.161446	0.175904	0.096386	0.077108	0.06988	0.06747	0.033735	0.053012	0.007229	0.045783	0.038554	0.072289	0.043373	0.021687	0.012048	0.024096	0.021687	0.012048	0.007229	0	0	0.00241	0.024096	0	0.004819	0	0.007229	0	0
156	0.590361	0.544578	0.39759	0.366265	0.257831	0.185542	0.154217	0.084337	0.089157	0.072289	0.072289	0.036145	0.033735	0.043373	0.012048	0.050602	0.062651	0.043373	0.021687	0.021687	0.021687	0.021687	0.019277	0	0	0	0	0.026506	0.004819	0	0	0.007229	0	0
157	0.580723	0.546988	0.383133	0.368675	0.257831	0.180723	0.192771	0.081928	0.06747	0.06988	0.084337	0.024096	0.038554	0.033735	0.043373	0.033735	0.06747	0.040964	0.021687	0.021687	0.021687	0.026506	0.004819	0.009639	0	0	0	0.009639	0.021687	0	0	0.007229	0	0
158	0.6	0.503614	0.414458	0.366265	0.262651	0.173494	0.175904	0.096386	0.086747	0.06747	0.06506	0.048193	0.016867	0.026506	0.045783	0.043373	0.06506	0.038554	0.021687	0.040964	0.00241	0.026506	0.007229	0.007229	0	0	0	0.009639	0.021687	0	0	0.007229	0	0
159	0.559036	0.489157	0.40241	0.373494	0.272289	0.212048	0.178313	0.093976	0.086747	0.06506	0.084337	0.026506	0.048193	0.014458	0.048193	0.040964	0.057831	0.048193	0.007229	0.028916	0.021687	0.021687	0.014458	0.007229	0	0	0	0.009639	0.021687	0	0	0.007229	0	0
160	0.563855	0.508434	0.409639	0.378313	0.296386	0.183133	0.151807	0.101205	0.089157	0.06506	0.06988	0.024096	0.057831	0.016867	0.036145	0.053012	0.060241	0.031325	0.004819	0.048193	0.021687	0.014458	0.016867	0	0	0	0	0.026506	0.004819	0	0	0.007229	0	0
161	0.561446	0.53253	0.407229	0.387952	0.245783	0.209639	0.151807	0.096386	0.093976	0.048193	0.074699	0.038554	0.060241	0.021687	0.016867	0.036145	0.062651	0.053012	0.007229	0.060241	0.004819	0.019277	0.012048	0	0	0	0	0.026506	0.004819	0	0	0.007229	0	0
162	0.573494	0.520482	0.390361	0.368675	0.26506	0.19759	0.173494	0.115663	0.074699	0.060241	0.06506	0.045783	0.055422	0.028916	0.012048	0.036145	0.06506	0.045783	0.012048	0.062651	0.00241	0.012048	0.019277	0	0	0	0	0.026506	0.004819	0	0	0.007229	0	0
163	0.585542	0.506024	0.409639	0.363855	0.277108	0.183133	0.175904	0.108434	0.077108	0.062651	0.062651	0.036145	0.057831	0.026506	0.016867	0.024096	0.06988	0.057831	0.019277	0.048193	0.00241	0.016867	0.014458	0	0	0	0	0.026506	0.004819	0	0	0.007229	0	0
164	0.59759	0.508434	0.404819	0.368675	0.260241	0.175904	0.178313	0.118072	0.079518	0.043373	0.086747	0.036145	0.055422	0.026506	0.007229	0.036145	0.062651	0.055422	0.028916	0.036145	0.004819	0.021687	0.009639	0	0	0	0	0.009639	0.021687	0	0	0.007229	0	0
165	0.571084	0.503614	0.412048	0.368675	0.253012	0.192771	0.171084	0.144578	0.084337	0.048193	0.06747	0.026506	0.055422	0.012048	0.031325	0.040964	0.060241	0.055422	0.021687	0.036145	0.014458	0.019277	0.012048	0	0	0	0	0.009639	0.016867	0	0.004819	0.007229	0	0
166	0.563855	0.510843	0.426506	0.366265	0.240964	0.178313	0.171084	0.154217	0.086747	0.036145	0.072289	0.028916	0.031325	0.012048	0.055422	0.043373	0.060241	0.062651	0.019277	0.026506	0.007229	0.026506	0.021687	0	0	0	0	0.00241	0.024096	0	0.004819	0.007229	0	0
167	0.590361	0.486747	0.407229	0.371084	0.26506	0.173494	0.168675	0.13494	0.098795	0.038554	0.084337	0.021687	0.060241	0.009639	0.028916	0.033735	0.062651	0.055422	0.028916	0.026506	0.016867	0.016867	0.021687	0	0	0	0	0.00241	0.024096	0.004819	0	0.007229	0	0
168	0.573494	0.498795	0.419277	0.351807	0.26988	0.19759	0.166265	0.144578	0.077108	0.036145	0.091566	0.053012	0.031325	0.031325	0.004819	0.021687	0.077108	0.048193	0.031325	0.021687	0.012048	0.021687	0.021687	0	0	0	0	0.00241	0.024096	0	0.009639	0.00241	0	0
169	0.544578	0.518072	0.426506	0.361446	0.262651	0.2	0.154217	0.137349	0.074699	0.050602	0.084337	0.053012	0.033735	0.033735	0.014458	0.012048	0.079518	0.055422	0.021687	0.028916	0.007229	0.026506	0.021687	0	0	0	0	0.009639	0.016867	0	0.007229	0.004819	0	0
170	0.554217	0.503614	0.431325	0.354217	0.262651	0.216867	0.13494	0.163855	0.081928	0.033735	0.086747	0.026506	0.038554	0.048193	0.009639	0.012048	0.074699	0.048193	0.036145	0.028916	0.014458	0.019277	0.021687	0	0	0	0	0.009639	0.016867	0	0.007229	0.004819	0	0
171	0.551807	0.508434	0.431325	0.366265	0.260241	0.187952	0.166265	0.137349	0.086747	0.040964	0.086747	0.028916	0.031325	0.053012	0.009639	0.009639	0.079518	0.050602	0.031325	0.031325	0.014458	0.016867	0.021687	0	0	0	0	0.009639	0.016867	0	0.007229	0.004819	0	0
172	0.568675	0.520482	0.39759	0.351807	0.257831	0.192771	0.178313	0.142169	0.101205	0.038554	0.077108	0.028916	0.040964	0.045783	0.004819	0.007229	0.079518	0.045783	0.038554	0.028916	0.021687	0.012048	0.021687	0	0	0	0	0.009639	0.016867	0	0.007229	0.004819	0	0
173	0.571084	0.501205	0.424096	0.375904	0.255422	0.175904	0.166265	0.110843	0.110843	0.060241	0.077108	0.057831	0.024096	0.026506	0.014458	0.024096	0.06506	0.048193	0.048193	0.016867	0.024096	0.019277	0.004819	0	0	0	0	0.009639	0.016867	0.004819	0.004819	0.00241	0	0
174	0.563855	0.498795	0.4	0.373494	0.277108	0.195181	0.154217	0.122892	0.096386	0.072289	0.077108	0.053012	0.028916	0.026506	0.004819	0.026506	0.062651	0.055422	0.043373	0.024096	0.021687	0	0.024096	0	0	0	0	0.009639	0.016867	0	0.004819	0.007229	0	0
175	0.561446	0.522892	0.385542	0.366265	0.272289	0.192771	0.180723	0.113253	0.081928	0.060241	0.072289	0.028916	0.043373	0.053012	0.014458	0.016867	0.057831	0.060241	0.050602	0.009639	0.024096	0.009639	0.024096	0	0	0	0	0.009639	0.016867	0	0.007229	0.004819	0	0
176	0.568675	0.503614	0.414458	0.356627	0.281928	0.19759	0.142169	0.142169	0.093976	0.043373	0.06988	0.045783	0.040964	0.009639	0.026506	0.019277	0.06747	0.048193	0.062651	0.014458	0.021687	0.007229	0.024096	0	0	0	0	0.009639	0.016867	0	0.009639	0.00241	0	0
177	0.549398	0.506024	0.448193	0.337349	0.286747	0.195181	0.159036	0.13012	0.079518	0.057831	0.089157	0.016867	0.043373	0.019277	0.028916	0.019277	0.055422	0.060241	0.053012	0.009639	0.028916	0.004819	0.024096	0	0	0	0	0.009639	0.016867	0.007229	0.00241	0.00241	0	0
178	0.568675	0.489157	0.419277	0.359036	0.279518	0.19759	0.144578	0.144578	0.093976	0.048193	0.081928	0.019277	0.048193	0.021687	0.026506	0.021687	0.053012	0.057831	0.055422	0.016867	0.016867	0.014458	0.024096	0	0	0	0	0.009639	0.016867	0.00241	0.007229	0.00241	0	0
179	0.556626	0.489157	0.419277	0.390361	0.26506	0.190361	0.151807	0.137349	0.098795	0.053012	0.06506	0.040964	0.031325	0.028916	0.026506	0.019277	0.06747	0.062651	0.043373	0.009639	0.021687	0.007229	0.024096	0.00241	0	0	0	0.009639	0.016867	0.007229	0.00241	0.00241	0	0
180	0.563855	0.527711	0.424096	0.387952	0.26747	0.171084	0.139759	0.127711	0.077108	0.062651	0.079518	0.016867	0.045783	0.031325	0.021687	0.024096	0.06506	0.057831	0.031325	0.021687	0.028916	0.00241	0.026506	0	0	0	0	0.009639	0.016867	0	0.009639	0.00241	0	0
181	0.561446	0.515663	0.40241	0.392771	0.279518	0.19759	0.161446	0.110843	0.06506	0.072289	0.06988	0.028916	0.033735	0.031325	0.019277	0.024096	0.074699	0.053012	0.043373	0.007229	0.019277	0.014458	0.021687	0.00241	0	0	0	0.007229	0.016867	0	0.012048	0.00241	0	0
182	0.561446	0.525301	0.407229	0.368675	0.272289	0.183133	0.159036	0.122892	0.081928	0.062651	0.086747	0.040964	0.026506	0.036145	0.031325	0.014458	0.057831	0.053012	0.033735	0.021687	0.016867	0.014458	0.021687	0	0.00241	0	0	0.007229	0.016867	0.00241	0.009639	0.00241	0	0
183	0.580723	0.486747	0.407229	0.361446	0.274699	0.190361	0.178313	0.120482	0.06747	0.077108	0.079518	0.036145	0.033735	0.031325	0.021687	0.016867	0.06747	0.062651	0.033735	0.016867	0.019277	0.014458	0.021687	0	0.00241	0	0	0.007229	0.016867	0.004819	0.004819	0.004819	0	0
184	0.556626	0.484337	0.421687	0.383133	0.257831	0.212048	0.159036	0.120482	0.077108	0.074699	0.072289	0.026506	0.043373	0.036145	0.019277	0.036145	0.06747	0.048193	0.031325	0.019277	0.014458	0.016867	0.021687	0	0.00241	0	0	0.007229	0.016867	0.004819	0.004819	0.004819	0	0
185	0.571084	0.491566	0.390361	0.371084	0.284337	0.19759	0.175904	0.103614	0.089157	0.055422	0.084337	0.053012	0.028916	0.026506	0.021687	0.024096	0.06747	0.057831	0.033735	0.016867	0.024096	0.009639	0.021687	0	0	0.00241	0	0.007229	0.016867	0.012048	0.00241	0	0	0
186	0.568675	0.513253	0.380723	0.344578	0.291566	0.192771	0.187952	0.118072	0.081928	0.045783	0.081928	0.053012	0.021687	0.038554	0.024096	0.033735	0.062651	0.048193	0.045783	0.021687	0.007229	0.014458	0.021687	0	0	0.00241	0	0.007229	0.016867	0.00241	0.004819	0.007229	0	0
187	0.571084	0.481928	0.4	0.366265	0.279518	0.19759	0.159036	0.127711	0.084337	0.06506	0.079518	0.060241	0.021687	0.024096	0.021687	0.028916	0.06506	0.060241	0.040964	0.021687	0.014458	0.007229	0.021687	0	0	0.00241	0	0.007229	0	0.021687	0.007229	0.00241	0	0
188	0.590361	0.479518	0.387952	0.366265	0.26747	0.219277	0.149398	0.13012	0.093976	0.045783	0.074699	0.057831	0.028916	0.026506	0.019277	0.028916	0.062651	0.06506	0.031325	0.045783	0.004819	0.00241	0.021687	0	0	0.00241	0	0.007229	0.016867	0.00241	0.012048	0	0	0
189	0.563855	0.501205	0.40241	0.366265	0.277108	0.190361	0.151807	0.115663	0.098795	0.057831	0.081928	0.062651	0.021687	0.026506	0.00241	0.048193	0.06988	0.050602	0.045783	0.028916	0.012048	0.00241	0.019277	0	0.00241	0.00241	0	0.007229	0.019277	0.009639	0.00241	0	0	0
190	0.578313	0.491566	0.404819	0.354217	0.272289	0.195181	0.146988	0.113253	0.108434	0.055422	0.084337	0.06747	0.019277	0.026506	0.004819	0.06506	0.053012	0.048193	0.045783	0.028916	0.012048	0.00241	0.019277	0	0.00241	0.00241	0	0.007229	0.019277	0.009639	0.00241	0	0	0
191	0.583133	0.503614	0.354217	0.344578	0.315663	0.204819	0.139759	0.125301	0.081928	0.072289	0.084337	0.060241	0.024096	0.026506	0.007229	0.053012	0.06747	0.043373	0.036145	0.033735	0.014458	0.00241	0.019277	0	0.00241	0.00241	0	0.007229	0.019277	0.007229	0.00241	0.00241	0	0
192	0.587952	0.498795	0.361446	0.351807	0.293976	0.178313	0.175904	0.101205	0.093976	0.06747	0.093976	0.062651	0.026506	0.031325	0.004819	0.043373	0.06988	0.055422	0.038554	0.038554	0	0.00241	0.019277	0	0.00241	0.00241	0	0.007229	0.019277	0.009639	0	0.00241	0	0
193	0.583133	0.46747	0.385542	0.361446	0.296386	0.190361	0.154217	0.125301	0.093976	0.072289	0.074699	0.055422	0.033735	0.026506	0.019277	0.040964	0.062651	0.055422	0.038554	0.038554	0	0.00241	0.019277	0	0.00241	0	0.00241	0.007229	0.019277	0.004819	0.004819	0.00241	0	0
194	0.578313	0.498795	0.366265	0.373494	0.284337	0.187952	0.171084	0.118072	0.091566	0.074699	0.081928	0.057831	0.012048	0.036145	0.007229	0.043373	0.057831	0.043373	0.040964	0.050602	0	0.00241	0.019277	0	0.00241	0.00241	0	0.007229	0.019277	0.007229	0.00241	0.00241	0	0
195	0.580723	0.491566	0.371084	0.371084	0.281928	0.19759	0.142169	0.13494	0.084337	0.096386	0.074699	0.060241	0.024096	0.021687	0.014458	0.038554	0.057831	0.043373	0.040964	0.045783	0.00241	0.00241	0.019277	0	0.00241	0	0.00241	0.007229	0.019277	0.009639	0	0.00241	0	0
196	0.563855	0.491566	0.404819	0.378313	0.253012	0.19759	0.151807	0.13012	0.077108	0.096386	0.081928	0.06988	0.026506	0.009639	0.019277	0.024096	0.053012	0.060241	0.036145	0.048193	0.00241	0.00241	0.019277	0	0.00241	0.00241	0	0.007229	0.019277	0.007229	0.00241	0.00241	0	0
197	0.580723	0.477108	0.421687	0.344578	0.255422	0.185542	0.185542	0.118072	0.084337	0.06988	0.093976	0.057831	0.028916	0.021687	0.021687	0.026506	0.06506	0.045783	0.043373	0.048193	0	0.00241	0.019277	0	0.00241	0.00241	0	0	0.016867	0.014458	0.004819	0.00241	0	0
198	0.6	0.46988	0.392771	0.375904	0.248193	0.207229	0.161446	0.108434	0.079518	0.086747	0.093976	0.057831	0.026506	0.019277	0.021687	0.024096	0.06988	0.038554	0.043373	0.050602	0	0.00241	0.019277	0.00241	0	0.00241	0	0	0.026506	0.009639	0.00241	0	0	0
199	0.595181	0.477108	0.419277	0.346988	0.274699	0.168675	0.146988	0.113253	0.089157	0.096386	0.093976	0.036145	0.050602	0.019277	0.014458	0.036145	0.062651	0.053012	0.024096	0.055422	0	0.00241	0.021687	0.00241	0.00241	0	0	0.007229	0.016867	0.014458	0	0	0	0
200	0.587952	0.493976	0.404819	0.322892	0.277108	0.187952	0.161446	0.113253	0.089157	0.096386	0.079518	0.038554	0.048193	0.019277	0.012048	0.043373	0.06988	0.048193	0.038554	0.040964	0	0.00241	0.021687	0.00241	0.00241	0	0	0.007229	0.021687	0.007229	0.00241	0	0	0
201	0.585542	0.479518	0.390361	0.346988	0.281928	0.192771	0.159036	0.13253	0.086747	0.081928	0.079518	0.038554	0.048193	0.031325	0.007229	0.024096	0.077108	0.050602	0.038554	0.040964	0	0.004819	0.019277	0.00241	0	0	0.00241	0.007229	0.021687	0.007229	0.00241	0	0	0
202	0.580723	0.491566	0.380723	0.363855	0.281928	0.180723	0.154217	0.106024	0.093976	0.106024	0.079518	0.031325	0.053012	0.031325	0.007229	0.026506	0.057831	0.053012	0.045783	0.038554	0.009639	0.004819	0.019277	0.00241	0.00241	0	0	0.007229	0.021687	0.007229	0.00241	0	0	0
203	0.556626	0.46988	0.428916	0.373494	0.26747	0.185542	0.154217	0.110843	0.091566	0.081928	0.093976	0.043373	0.055422	0.019277	0.007229	0.031325	0.055422	0.055422	0.043373	0.038554	0.009639	0.004819	0.019277	0.00241	0.00241	0	0	0.007229	0.021687	0.004819	0.004819	0	0	0
204	0.6	0.503614	0.387952	0.322892	0.296386	0.187952	0.13012	0.093976	0.106024	0.101205	0.079518	0.048193	0.055422	0.019277	0.009639	0.021687	0.060241	0.057831	0.048193	0.043373	0	0.00241	0.021687	0.00241	0	0.00241	0	0.007229	0.021687	0.004819	0.004819	0	0	0
205	0.578313	0.508434	0.366265	0.375904	0.260241	0.2	0.149398	0.089157	0.079518	0.106024	0.086747	0.043373	0.062651	0.024096	0.014458	0.024096	0.050602	0.06506	0.043373	0.045783	0	0.00241	0.019277	0.004819	0.00241	0	0	0.007229	0.021687	0.004819	0.004819	0	0	0
206	0.566265	0.496386	0.419277	0.351807	0.26747	0.175904	0.154217	0.103614	0.084337	0.113253	0.077108	0.045783	0.060241	0.021687	0.004819	0.026506	0.050602	0.028916	0.06506	0.038554	0.00241	0.024096	0.019277	0.00241	0.00241	0	0	0.007229	0.021687	0.004819	0.004819	0	0	0
207	0.587952	0.525301	0.39759	0.327711	0.26506	0.183133	0.161446	0.108434	0.096386	0.077108	0.084337	0.043373	0.060241	0.024096	0.00241	0.021687	0.050602	0.038554	0.053012	0.045783	0	0.024096	0.019277	0.00241	0.00241	0	0	0.007229	0.019277	0.009639	0.00241	0	0	0
208	0.571084	0.506024	0.380723	0.368675	0.277108	0.183133	0.149398	0.120482	0.084337	0.089157	0.091566	0.036145	0.053012	0.026506	0.00241	0.026506	0.06988	0.033735	0.038554	0.045783	0	0.024096	0.019277	0.00241	0.00241	0	0	0.007229	0.019277	0.007229	0.004819	0	0	0
209	0.561446	0.489157	0.373494	0.371084	0.279518	0.178313	0.149398	0.137349	0.093976	0.081928	0.093976	0.038554	0.060241	0.021687	0.012048	0.033735	0.06747	0.045783	0.028916	0.036145	0.019277	0.024096	0	0.00241	0	0	0.00241	0.007229	0.021687	0.004819	0.004819	0	0	0
210	0.571084	0.455422	0.40241	0.359036	0.284337	0.19759	0.163855	0.120482	0.101205	0.062651	0.089157	0.038554	0.062651	0.021687	0.009639	0.026506	0.072289	0.043373	0.043373	0.028916	0.019277	0.024096	0	0	0.00241	0.00241	0	0.007229	0.021687	0.007229	0.00241	0	0	0
211	0.559036	0.481928	0.385542	0.349398	0.289157	0.209639	0.166265	0.110843	0.086747	0.074699	0.084337	0.048193	0.060241	0.026506	0.007229	0.031325	0.06988	0.033735	0.043373	0.028916	0.007229	0.021687	0.021687	0	0.004819	0	0	0.007229	0.021687	0.007229	0.00241	0	0	0
212	0.585542	0.491566	0.375904	0.363855	0.284337	0.187952	0.149398	0.120482	0.093976	0.062651	0.081928	0.045783	0.06747	0.021687	0.007229	0.031325	0.06747	0.033735	0.045783	0.026506	0.009639	0.024096	0.019277	0	0.004819	0	0	0.007229	0.021687	0.009639	0	0	0	0
213	0.566265	0.503614	0.390361	0.356627	0.286747	0.207229	0.137349	0.13012	0.06988	0.06988	0.081928	0.050602	0.060241	0.024096	0.007229	0.031325	0.06506	0.033735	0.045783	0.028916	0.026506	0.00241	0.021687	0.00241	0.00241	0	0	0	0.028916	0	0.009639	0	0	0
214	0.563855	0.498795	0.407229	0.344578	0.274699	0.195181	0.159036	0.113253	0.086747	0.084337	0.077108	0.036145	0.062651	0.033735	0.00241	0.043373	0.048193	0.038554	0.036145	0.038554	0.009639	0.021687	0.024096	0	0.00241	0	0	0	0.028916	0.004819	0.004819	0	0	0
215	0.568675	0.462651	0.404819	0.387952	0.26988	0.195181	0.156627	0.120482	0.072289	0.074699	0.084337	0.050602	0.055422	0.033735	0.009639	0.053012	0.043373	0.026506	0.038554	0.028916	0.016867	0.021687	0.024096	0	0.00241	0	0	0.007229	0.021687	0.00241	0.007229	0	0	0
216	0.583133	0.46988	0.387952	0.363855	0.289157	0.209639	0.139759	0.115663	0.084337	0.079518	0.077108	0.053012	0.038554	0.026506	0.033735	0.045783	0.050602	0.021687	0.038554	0.024096	0.021687	0.024096	0.019277	0.00241	0.00241	0	0	0.007229	0.021687	0.004819	0.004819	0	0	0
217	0.580723	0.493976	0.380723	0.349398	0.296386	0.2	0.144578	0.115663	0.077108	0.072289	0.096386	0.06506	0.033735	0.028916	0.004819	0.048193	0.057831	0.024096	0.036145	0.031325	0.016867	0.021687	0.019277	0.004819	0	0	0.00241	0.007229	0.021687	0	0.009639	0	0	0
218	0.556626	0.513253	0.385542	0.351807	0.308434	0.204819	0.154217	0.108434	0.06506	0.053012	0.101205	0.053012	0.057831	0.024096	0.004819	0.053012	0.045783	0.028916	0.033735	0.031325	0.021687	0.019277	0.021687	0.00241	0	0	0.00241	0.007229	0.021687	0	0.007229	0.00241	0	0
219	0.559036	0.481928	0.385542	0.344578	0.291566	0.190361	0.180723	0.113253	0.084337	0.074699	0.101205	0.055422	0.045783	0.024096	0.026506	0.033735	0.050602	0.026506	0.031325	0.033735	0.019277	0.019277	0.024096	0.00241	0	0.00241	0	0.007229	0.021687	0	0.00241	0.007229	0	0
220	0.546988	0.479518	0.395181	0.351807	0.291566	0.212048	0.146988	0.122892	0.086747	0.072289	0.098795	0.048193	0.045783	0.031325	0.007229	0.031325	0.055422	0.038554	0.048193	0.026506	0.016867	0.021687	0.021687	0.00241	0.00241	0	0	0	0.028916	0	0.004819	0.004819	0	0
221	0.561446	0.481928	0.39759	0.33012	0.286747	0.207229	0.163855	0.120482	0.086747	0.084337	0.084337	0.045783	0.055422	0.024096	0.007229	0.026506	0.055422	0.043373	0.057831	0.019277	0.014458	0.019277	0.026506	0	0	0.00241	0	0.00241	0.026506	0	0	0.009639	0	0
222	0.566265	0.46988	0.404819	0.344578	0.26747	0.209639	0.159036	0.13012	0.089157	0.089157	0.081928	0.043373	0.050602	0.024096	0.007229	0.043373	0.048193	0.033735	0.050602	0.033735	0.007229	0.019277	0.026506	0	0.00241	0	0	0.00241	0.026506	0	0.00241	0.007229	0	0
223	0.561446	0.46506	0.404819	0.363855	0.279518	0.20241	0.163855	0.118072	0.086747	0.077108	0.077108	0.062651	0.040964	0.028916	0.004819	0.038554	0.060241	0.036145	0.050602	0.012048	0.019277	0.021687	0.021687	0.00241	0	0	0.00241	0.00241	0.026506	0.00241	0.00241	0.004819	0	0
224	0.573494	0.493976	0.395181	0.351807	0.26506	0.204819	0.139759	0.137349	0.084337	0.079518	0.091566	0.057831	0.040964	0.021687	0.00241	0.038554	0.053012	0.040964	0.050602	0.016867	0.014458	0.021687	0.021687	0.00241	0	0	0	0.012048	0.016867	0.007229	0.004819	0	0	0
225	0.563855	0.493976	0.373494	0.363855	0.240964	0.209639	0.187952	0.127711	0.081928	0.091566	0.089157	0.057831	0.033735	0.024096	0.004819	0.036145	0.048193	0.050602	0.043373	0.012048	0.019277	0.021687	0.021687	0.00241	0	0	0.00241	0.009639	0.016867	0.00241	0.009639	0	0	0
226	0.554217	0.453012	0.412048	0.363855	0.272289	0.204819	0.171084	0.13012	0.074699	0.089157	0.081928	0.060241	0.043373	0.031325	0.021687	0.019277	0.050602	0.031325	0.057831	0.019277	0.012048	0.019277	0.024096	0.00241	0	0.00241	0	0.009639	0.016867	0.004819	0.00241	0.004819	0	0
227	0.563855	0.489157	0.407229	0.33494	0.26988	0.19759	0.166265	0.13494	0.077108	0.072289	0.086747	0.06747	0.045783	0.021687	0.024096	0.024096	0.062651	0.024096	0.053012	0.016867	0.014458	0.019277	0.024096	0.00241	0	0.00241	0	0.009639	0.016867	0.004819	0.00241	0.004819	0	0
228	0.561446	0.462651	0.438554	0.354217	0.26747	0.2	0.159036	0.125301	0.086747	0.06988	0.084337	0.060241	0.024096	0.016867	0.021687	0.050602	0.062651	0.026506	0.050602	0.019277	0.033735	0.019277	0.00241	0.00241	0	0.00241	0	0.009639	0.016867	0	0.009639	0	0.00241	0
229	0.546988	0.503614	0.385542	0.346988	0.26506	0.20241	0.175904	0.113253	0.062651	0.110843	0.081928	0.060241	0.033735	0.021687	0.028916	0.043373	0.055422	0.024096	0.043373	0.036145	0.033735	0.019277	0.00241	0.00241	0	0	0	0.012048	0.016867	0.00241	0.007229	0	0.00241	0
230	0.571084	0.496386	0.387952	0.342169	0.260241	0.185542	0.171084	0.106024	0.089157	0.103614	0.077108	0.081928	0.024096	0.021687	0.019277	0.024096	0.06988	0.031325	0.038554	0.031325	0.043373	0.019277	0.00241	0.00241	0	0.00241	0	0.009639	0.016867	0.004819	0.004819	0.00241	0	0
231	0.554217	0.508434	0.380723	0.33012	0.26988	0.190361	0.195181	0.096386	0.089157	0.096386	0.089157	0.060241	0.036145	0.019277	0.019277	0.026506	0.06988	0.033735	0.048193	0.026506	0.036145	0.019277	0.00241	0.00241	0	0.00241	0	0.007229	0.019277	0.00241	0.007229	0.00241	0	0
232	0.53494	0.486747	0.387952	0.359036	0.274699	0.219277	0.168675	0.098795	0.086747	0.103614	0.081928	0.057831	0.024096	0.028916	0.033735	0.026506	0.06506	0.021687	0.050602	0.024096	0.040964	0.019277	0.00241	0.00241	0	0.004819	0	0.007229	0.016867	0.004819	0.007229	0	0	0
233	0.571084	0.484337	0.371084	0.356627	0.257831	0.204819	0.178313	0.110843	0.072289	0.103614	0.089157	0.072289	0.026506	0.021687	0.019277	0.021687	0.079518	0.007229	0.038554	0.045783	0.024096	0.019277	0.021687	0.00241	0	0.004819	0	0.007229	0.016867	0.004819	0.007229	0	0	0
234	0.53253	0.510843	0.409639	0.33494	0.26506	0.2	0.173494	0.108434	0.06988	0.115663	0.089157	0.055422	0.026506	0.031325	0.036145	0.014458	0.06988	0.016867	0.053012	0.028916	0.033735	0	0.021687	0.00241	0	0.004819	0.016867	0.007229	0	0.00241	0.009639	0	0	0
235	0.539759	0.491566	0.404819	0.361446	0.255422	0.2	0.175904	0.110843	0.06506	0.13012	0.086747	0.040964	0.021687	0.045783	0.028916	0.033735	0.045783	0.031325	0.050602	0.016867	0.038554	0	0.021687	0.00241	0	0.004819	0.016867	0.007229	0	0.004819	0.004819	0	0	0.00241
236	0.542169	0.479518	0.390361	0.368675	0.281928	0.19759	0.163855	0.118072	0.062651	0.113253	0.086747	0.060241	0.024096	0.036145	0.033735	0.014458	0.057831	0.028916	0.043373	0.033735	0.038554	0	0.019277	0.00241	0.00241	0.004819	0.016867	0.007229	0	0.004819	0.004819	0	0	0.00241
237	0.542169	0.508434	0.383133	0.356627	0.293976	0.190361	0.166265	0.086747	0.079518	0.118072	0.081928	0.06506	0.016867	0.040964	0.026506	0.016867	0.060241	0.021687	0.033735	0.050602	0.036145	0.019277	0	0.00241	0.00241	0.004819	0.016867	0.007229	0	0.004819	0.004819	0	0	0.00241
238	0.592771	0.486747	0.387952	0.337349	0.262651	0.20241	0.166265	0.096386	0.074699	0.106024	0.089157	0.048193	0.036145	0.040964	0.026506	0.019277	0.057831	0.024096	0.036145	0.043373	0.038554	0.00241	0.019277	0.00241	0.00241	0.004819	0.016867	0.007229	0	0.00241	0.007229	0	0	0.00241
239	0.551807	0.503614	0.375904	0.368675	0.262651	0.187952	0.204819	0.089157	0.072289	0.093976	0.091566	0.050602	0.038554	0.038554	0.045783	0.016867	0.048193	0.024096	0.045783	0.028916	0.036145	0.019277	0	0.00241	0.00241	0.004819	0.016867	0.007229	0	0.00241	0.007229	0	0	0.00241
240	0.573494	0.477108	0.380723	0.33494	0.281928	0.2	0.183133	0.084337	0.06988	0.118072	0.077108	0.06747	0.019277	0.043373	0.040964	0.028916	0.057831	0.031325	0.060241	0.019277	0.024096	0.021687	0	0.00241	0.00241	0.004819	0.016867	0.007229	0	0.00241	0.007229	0	0	0.00241
241	0.585542	0.484337	0.385542	0.354217	0.257831	0.187952	0.192771	0.084337	0.074699	0.096386	0.077108	0.074699	0.028916	0.031325	0.048193	0.026506	0.045783	0.026506	0.06747	0.021687	0.024096	0.019277	0	0.00241	0.00241	0.00241	0.016867	0.009639	0	0.004819	0.004819	0	0	0.00241
242	0.578313	0.472289	0.416867	0.354217	0.260241	0.180723	0.180723	0.081928	0.084337	0.098795	0.072289	0.06747	0.031325	0.026506	0.048193	0.016867	0.057831	0.043373	0.060241	0.019277	0.021687	0.021687	0	0.00241	0.00241	0.004819	0.016867	0.007229	0	0	0.009639	0	0	0.00241
243	0.563855	0.527711	0.366265	0.373494	0.262651	0.180723	0.180723	0.077108	0.072289	0.103614	0.081928	0.074699	0.019277	0.031325	0.040964	0.014458	0.060241	0.048193	0.053012	0.016867	0.024096	0.021687	0	0.00241	0.00241	0.00241	0.016867	0.00241	0.007229	0	0.009639	0	0	0.00241
244	0.563855	0.498795	0.412048	0.342169	0.245783	0.20241	0.168675	0.086747	0.072289	0.103614	0.089157	0.086747	0.016867	0.028916	0.038554	0.016867	0.062651	0.031325	0.057831	0.028916	0.021687	0.019277	0	0.00241	0.00241	0.004819	0.016867	0.007229	0	0.00241	0.007229	0	0	0.00241
245	0.578313	0.510843	0.4	0.337349	0.245783	0.185542	0.171084	0.106024	0.081928	0.077108	0.098795	0.072289	0.021687	0.021687	0.026506	0.036145	0.057831	0.033735	0.060241	0.031325	0.021687	0.019277	0	0.004819	0.00241	0	0.016867	0.00241	0.007229	0.004819	0.004819	0	0	0.00241
246	0.568675	0.498795	0.428916	0.33494	0.253012	0.185542	0.168675	0.089157	0.077108	0.096386	0.081928	0.06988	0.026506	0.045783	0.031325	0.016867	0.055422	0.038554	0.048193	0.028916	0.031325	0.019277	0	0.00241	0.004819	0.00241	0.016867	0	0.007229	0	0.009639	0	0	0.00241
247	0.568675	0.510843	0.371084	0.368675	0.26506	0.187952	0.154217	0.098795	0.079518	0.091566	0.077108	0.06747	0.040964	0.031325	0.026506	0.031325	0.062651	0.038554	0.053012	0.009639	0.038554	0.021687	0	0.00241	0.00241	0.004819	0.016867	0	0.007229	0	0.009639	0	0	0.00241
248	0.53012	0.513253	0.409639	0.344578	0.272289	0.19759	0.161446	0.091566	0.084337	0.091566	0.081928	0.06747	0.036145	0.048193	0.024096	0.014458	0.062651	0.033735	0.060241	0.012048	0.033735	0.024096	0	0.00241	0.00241	0.004819	0.016867	0	0.007229	0.004819	0.004819	0	0	0.00241
249	0.554217	0.498795	0.404819	0.359036	0.26747	0.180723	0.166265	0.093976	0.074699	0.081928	0.096386	0.06506	0.045783	0.038554	0.028916	0.012048	0.06506	0.043373	0.048193	0.019277	0.031325	0.019277	0	0.00241	0.00241	0.00241	0.00241	0	0.024096	0.00241	0.007229	0	0	0.00241
250	0.551807	0.53253	0.395181	0.342169	0.26988	0.185542	0.185542	0.077108	0.06988	0.074699	0.091566	0.074699	0.040964	0.040964	0.024096	0.012048	0.062651	0.038554	0.053012	0.026506	0.024096	0.021687	0	0.00241	0.00241	0.00241	0.016867	0.00241	0.007229	0	0.009639	0	0	0.00241
251	0.563855	0.498795	0.40241	0.33253	0.277108	0.207229	0.146988	0.096386	0.074699	0.084337	0.106024	0.062651	0.028916	0.028916	0.026506	0.033735	0.057831	0.053012	0.043373	0.024096	0.026506	0.019277	0	0.00241	0.00241	0.004819	0.016867	0	0.012048	0	0.004819	0	0	0.00241
252	0.559036	0.501205	0.404819	0.368675	0.26747	0.209639	0.161446	0.093976	0.06506	0.079518	0.091566	0.072289	0.024096	0.014458	0.045783	0.016867	0.06747	0.040964	0.038554	0.024096	0.028916	0.019277	0	0.00241	0.00241	0.004819	0.016867	0	0.012048	0	0.004819	0	0	0.00241
253	0.542169	0.539759	0.404819	0.361446	0.260241	0.190361	0.168675	0.091566	0.077108	0.077108	0.089157	0.060241	0.033735	0.007229	0.053012	0.012048	0.062651	0.048193	0.040964	0.026506	0.028916	0.019277	0	0.00241	0.00241	0.004819	0.016867	0.00241	0.009639	0	0.004819	0	0	0.00241
254	0.566265	0.506024	0.440964	0.327711	0.260241	0.195181	0.166265	0.093976	0.077108	0.084337	0.093976	0.055422	0.031325	0.009639	0.048193	0.012048	0.074699	0.048193	0.033735	0.014458	0.036145	0.019277	0	0.00241	0.00241	0.004819	0.016867	0.007229	0.004819	0	0.004819	0	0	0.00241
255	0.537349	0.544578	0.421687	0.339759	0.284337	0.192771	0.146988	0.093976	0.077108	0.074699	0.101205	0.043373	0.033735	0.012048	0.048193	0.016867	0.06506	0.045783	0.045783	0.016867	0.033735	0.019277	0	0.00241	0.00241	0.004819	0.016867	0.00241	0.009639	0	0.004819	0	0	0.00241
256	0.575904	0.513253	0.387952	0.373494	0.274699	0.20241	0.151807	0.098795	0.060241	0.072289	0.084337	0.062651	0.033735	0.016867	0.043373	0.016867	0.072289	0.043373	0.038554	0.014458	0.038554	0.019277	0	0.00241	0.00241	0.004819	0.016867	0.00241	0.009639	0	0.004819	0	0	0.00241
257	0.571084	0.522892	0.419277	0.327711	0.281928	0.187952	0.171084	0.089157	0.074699	0.077108	0.091566	0.048193	0.024096	0.038554	0.031325	0.031325	0.045783	0.053012	0.036145	0.016867	0.036145	0.019277	0	0.00241	0.00241	0.004819	0.016867	0	0.004819	0.007229	0.004819	0	0	0.00241
258	0.568675	0.510843	0.404819	0.363855	0.272289	0.192771	0.175904	0.081928	0.074699	0.079518	0.089157	0.043373	0.031325	0.021687	0.040964	0.036145	0.038554	0.055422	0.038554	0.033735	0.019277	0.021687	0	0.00241	0.00241	0.004819	0.016867	0	0	0.009639	0.007229	0	0	0.00241
259	0.573494	0.525301	0.419277	0.342169	0.279518	0.192771	0.146988	0.084337	0.074699	0.089157	0.086747	0.048193	0.026506	0.014458	0.050602	0.033735	0.038554	0.06747	0.031325	0.024096	0.024096	0.021687	0	0.00241	0.00241	0.004819	0.016867	0	0.007229	0.004819	0.004819	0	0	0.00241
260	0.556626	0.486747	0.407229	0.351807	0.281928	0.209639	0.168675	0.093976	0.077108	0.093976	0.077108	0.050602	0.028916	0.016867	0.053012	0.033735	0.040964	0.043373	0.028916	0.040964	0.031325	0.021687	0	0.00241	0.00241	0.004819	0.016867	0	0.007229	0.00241	0.007229	0	0	0.00241
261	0.571084	0.522892	0.404819	0.344578	0.279518	0.185542	0.156627	0.098795	0.06506	0.091566	0.089157	0.050602	0.028916	0.038554	0.024096	0.036145	0.043373	0.053012	0.040964	0.028916	0.019277	0.021687	0	0.00241	0.00241	0.00241	0.019277	0	0.007229	0.004819	0.004819	0	0	0.00241
262	0.568675	0.513253	0.412048	0.351807	0.274699	0.178313	0.161446	0.101205	0.089157	0.084337	0.089157	0.038554	0.028916	0.038554	0.024096	0.033735	0.038554	0.060241	0.036145	0.026506	0.026506	0.019277	0	0.00241	0.00241	0.00241	0.019277	0	0.007229	0.004819	0.004819	0	0	0.00241
263	0.556626	0.513253	0.414458	0.383133	0.272289	0.195181	0.142169	0.079518	0.081928	0.096386	0.084337	0.036145	0.050602	0.021687	0.026506	0.033735	0.036145	0.057831	0.043373	0.024096	0.024096	0.021687	0	0.00241	0.00241	0.00241	0.019277	0	0.007229	0.00241	0.007229	0	0	0.00241
264	0.568675	0.520482	0.39759	0.351807	0.26747	0.2	0.149398	0.089157	0.098795	0.081928	0.091566	0.050602	0.043373	0.014458	0.028916	0.033735	0.040964	0.053012	0.040964	0.026506	0.026506	0.019277	0	0.00241	0.00241	0.00241	0.019277	0.00241	0.009639	0	0.004819	0	0	0.00241
265	0.580723	0.506024	0.409639	0.373494	0.257831	0.185542	0.156627	0.098795	0.079518	0.081928	0.089157	0.043373	0.053012	0.009639	0.024096	0.038554	0.036145	0.06988	0.031325	0.026506	0.021687	0.021687	0	0.00241	0	0.004819	0.019277	0.00241	0.009639	0	0.004819	0	0	0.00241
266	0.571084	0.513253	0.428916	0.368675	0.26506	0.214458	0.146988	0.086747	0.074699	0.074699	0.072289	0.053012	0.045783	0.007229	0.031325	0.050602	0.038554	0.050602	0.031325	0.021687	0.028916	0	0.019277	0.00241	0.00241	0.00241	0.019277	0.004819	0.007229	0	0.004819	0	0	0.00241
267	0.563855	0.520482	0.409639	0.373494	0.260241	0.185542	0.168675	0.086747	0.072289	0.086747	0.093976	0.038554	0.028916	0.033735	0.040964	0.033735	0.050602	0.048193	0.028916	0.016867	0.033735	0.019277	0	0.00241	0.00241	0.00241	0.019277	0.00241	0.009639	0	0.004819	0	0	0.00241
268	0.563855	0.486747	0.414458	0.33012	0.272289	0.209639	0.166265	0.110843	0.084337	0.096386	0.096386	0.040964	0.019277	0.012048	0.050602	0.038554	0.06747	0.026506	0.036145	0.021687	0.012048	0.019277	0.019277	0.00241	0.00241	0.00241	0.019277	0	0.012048	0	0.004819	0	0	0.00241
269	0.556626	0.527711	0.366265	0.337349	0.286747	0.226506	0.159036	0.093976	0.081928	0.110843	0.089157	0.040964	0.012048	0.009639	0.055422	0.036145	0.057831	0.040964	0.036145	0.019277	0.009639	0.021687	0.019277	0.00241	0	0.004819	0.019277	0	0.004819	0.007229	0.004819	0	0	0.00241
270	0.551807	0.498795	0.390361	0.354217	0.293976	0.20241	0.166265	0.086747	0.098795	0.091566	0.084337	0.043373	0.021687	0.014458	0.060241	0.033735	0.050602	0.045783	0.036145	0.026506	0.00241	0.021687	0.019277	0.00241	0	0.004819	0.019277	0.00241	0.00241	0.007229	0.004819	0	0	0.00241
271	0.559036	0.491566	0.414458	0.373494	0.250602	0.238554	0.168675	0.089157	0.084337	0.081928	0.072289	0.036145	0.026506	0.012048	0.062651	0.031325	0.050602	0.043373	0.036145	0.024096	0.007229	0.021687	0.019277	0.00241	0	0.004819	0.019277	0.00241	0.00241	0.007229	0.004819	0	0	0.00241
272	0.573494	0.486747	0.431325	0.354217	0.26988	0.224096	0.154217	0.084337	0.091566	0.086747	0.06506	0.043373	0.021687	0.012048	0.079518	0.014458	0.062651	0.031325	0.036145	0.021687	0.009639	0.021687	0.019277	0.00241	0	0.004819	0.019277	0.00241	0.00241	0.007229	0.004819	0	0	0.00241
273	0.53494	0.515663	0.416867	0.375904	0.281928	0.214458	0.13494	0.106024	0.077108	0.093976	0.06506	0.045783	0.026506	0.016867	0.074699	0.031325	0.036145	0.036145	0.040964	0.016867	0.014458	0.019277	0.019277	0.00241	0.00241	0.00241	0.019277	0.00241	0.00241	0.007229	0.004819	0	0	0.00241
274	0.561446	0.53012	0.407229	0.366265	0.274699	0.190361	0.144578	0.096386	0.081928	0.089157	0.079518	0.043373	0.026506	0.014458	0.057831	0.048193	0.026506	0.048193	0.038554	0.021687	0.009639	0.019277	0.019277	0.00241	0	0.007229	0.016867	0.004819	0	0.007229	0.004819	0	0	0.00241
275	0.578313	0.486747	0.424096	0.363855	0.250602	0.187952	0.175904	0.089157	0.081928	0.101205	0.077108	0.040964	0.048193	0.016867	0.038554	0.050602	0.036145	0.031325	0.043373	0.026506	0.007229	0.019277	0.019277	0.00241	0	0.004819	0.019277	0.004819	0	0.007229	0.004819	0	0	0.00241
276	0.546988	0.53253	0.428916	0.342169	0.262651	0.187952	0.171084	0.091566	0.074699	0.096386	0.089157	0.043373	0.040964	0.014458	0.040964	0.048193	0.040964	0.031325	0.040964	0.026506	0.021687	0.021687	0	0.00241	0	0.004819	0.019277	0.00241	0.00241	0	0.012048	0	0	0.00241
277	0.609639	0.493976	0.4	0.356627	0.26747	0.180723	0.173494	0.086747	0.06988	0.096386	0.089157	0.033735	0.055422	0.009639	0.038554	0.053012	0.021687	0.045783	0.043373	0.021687	0.026506	0.021687	0	0.00241	0.00241	0.004819	0.016867	0.004819	0	0	0.012048	0	0	0.00241
278	0.556626	0.501205	0.419277	0.378313	0.238554	0.204819	0.173494	0.086747	0.077108	0.098795	0.084337	0.043373	0.048193	0.007229	0.038554	0.055422	0.033735	0.031325	0.045783	0.024096	0.028916	0.019277	0	0.00241	0.00241	0.004819	0.016867	0	0.004819	0	0.012048	0	0	0.00241
279	0.573494	0.498795	0.409639	0.371084	0.26747	0.168675	0.178313	0.086747	0.086747	0.086747	0.089157	0.045783	0.048193	0.028916	0.024096	0.062651	0.036145	0.028916	0.031325	0.026506	0.026506	0.019277	0	0.00241	0	0.007229	0.016867	0.00241	0.00241	0.007229	0.004819	0	0	0.00241
280	0.563855	0.496386	0.421687	0.375904	0.262651	0.178313	0.171084	0.081928	0.091566	0.091566	0.081928	0.045783	0.048193	0.016867	0.031325	0.074699	0.031325	0.026506	0.031325	0.021687	0.031325	0.019277	0	0.00241	0	0.007229	0.016867	0.00241	0.00241	0.007229	0.004819	0	0	0.00241
281	0.563855	0.493976	0.414458	0.371084	0.26988	0.175904	0.178313	0.079518	0.106024	0.093976	0.084337	0.055422	0.038554	0.009639	0.031325	0.050602	0.038554	0.031325	0.036145	0.026506	0.026506	0.019277	0	0.00241	0	0.004819	0.016867	0.007229	0	0.007229	0.004819	0	0	0.00241
282	0.561446	0.496386	0.412048	0.366265	0.26747	0.195181	0.175904	0.081928	0.093976	0.096386	0.089157	0.048193	0.038554	0.009639	0.031325	0.074699	0.016867	0.026506	0.048193	0.024096	0.021687	0.019277	0	0.00241	0	0.004819	0.016867	0.007229	0	0.007229	0.004819	0	0	0.00241
283	0.546988	0.506024	0.4	0.363855	0.286747	0.209639	0.149398	0.096386	0.086747	0.081928	0.084337	0.055422	0.021687	0.028916	0.038554	0.084337	0.014458	0.024096	0.053012	0.019277	0.021687	0.021687	0	0.00241	0.00241	0.00241	0.016867	0.004819	0.00241	0.007229	0.004819	0	0	0.00241
284	0.592771	0.479518	0.407229	0.356627	0.272289	0.195181	0.163855	0.101205	0.081928	0.091566	0.091566	0.040964	0.021687	0.026506	0.033735	0.079518	0.019277	0.021687	0.050602	0.024096	0.021687	0.021687	0	0.00241	0.00241	0.00241	0.016867	0.004819	0.00241	0.007229	0.004819	0	0	0.00241
285	0.563855	0.486747	0.4	0.366265	0.281928	0.212048	0.151807	0.081928	0.103614	0.093976	0.086747	0.045783	0.016867	0.007229	0.060241	0.077108	0.019277	0.021687	0.050602	0.014458	0.033735	0.019277	0	0.00241	0.00241	0.00241	0.016867	0.007229	0	0.007229	0.004819	0	0	0.00241
286	0.575904	0.477108	0.40241	0.359036	0.279518	0.20241	0.183133	0.079518	0.084337	0.086747	0.093976	0.043373	0.024096	0.031325	0.040964	0.074699	0.014458	0.033735	0.038554	0.016867	0.033735	0.019277	0	0.00241	0	0.00241	0.019277	0.004819	0.009639	0	0.004819	0	0	0.00241
287	0.568675	0.513253	0.39759	0.356627	0.279518	0.190361	0.154217	0.089157	0.086747	0.096386	0.084337	0.050602	0.038554	0.009639	0.038554	0.079518	0.021687	0.024096	0.050602	0.012048	0.033735	0.019277	0	0.00241	0	0.00241	0.019277	0.004819	0.009639	0	0.004819	0	0	0.00241
288	0.568675	0.489157	0.4	0.366265	0.26747	0.204819	0.168675	0.086747	0.086747	0.113253	0.06988	0.053012	0.048193	0.007229	0.040964	0.06506	0.019277	0.019277	0.053012	0.014458	0.024096	0.028916	0	0.00241	0	0.00241	0.019277	0.004819	0.009639	0	0.004819	0	0	0.00241
289	0.568675	0.520482	0.39759	0.339759	0.274699	0.19759	0.171084	0.084337	0.079518	0.098795	0.096386	0.040964	0.062651	0.009639	0.031325	0.06506	0.016867	0.026506	0.053012	0.016867	0.024096	0.019277	0	0.00241	0	0.004819	0.016867	0.004819	0.009639	0	0.004819	0	0	0.00241
290	0.549398	0.503614	0.392771	0.351807	0.284337	0.207229	0.163855	0.108434	0.079518	0.089157	0.091566	0.062651	0.043373	0.004819	0.024096	0.072289	0.026506	0.026506	0.048193	0.012048	0.031325	0.021687	0	0.00241	0.00241	0.00241	0.016867	0.007229	0.007229	0	0.004819	0	0	0.00241
291	0.542169	0.518072	0.412048	0.363855	0.26988	0.216867	0.139759	0.084337	0.081928	0.096386	0.086747	0.057831	0.048193	0.009639	0.024096	0.048193	0.048193	0.031325	0.048193	0.014458	0.033735	0.019277	0	0.00241	0.00241	0.00241	0.016867	0.004819	0.00241	0.007229	0.004819	0	0	0.00241
292	0.549398	0.508434	0.392771	0.361446	0.303614	0.185542	0.159036	0.081928	0.091566	0.084337	0.084337	0.06988	0.045783	0.009639	0.024096	0.050602	0.045783	0.028916	0.055422	0.031325	0.012048	0.019277	0	0.00241	0.00241	0.00241	0.016867	0.004819	0.00241	0.007229	0.004819	0	0	0.00241
293	0.573494	0.481928	0.378313	0.373494	0.293976	0.212048	0.156627	0.079518	0.086747	0.086747	0.089157	0.06506	0.048193	0.004819	0.033735	0.050602	0.033735	0.031325	0.050602	0.031325	0.012048	0.021687	0	0.00241	0.00241	0.00241	0.016867	0.007229	0.007229	0	0.004819	0	0	0.00241
294	0.583133	0.46988	0.4	0.366265	0.262651	0.216867	0.168675	0.086747	0.074699	0.101205	0.093976	0.050602	0.045783	0.016867	0.026506	0.048193	0.038554	0.028916	0.043373	0.038554	0.012048	0.021687	0	0.00241	0.00241	0.00241	0.016867	0.004819	0.00241	0.007229	0.004819	0	0	0.00241
295	0.573494	0.486747	0.404819	0.363855	0.26988	0.2	0.159036	0.101205	0.072289	0.098795	0.084337	0.050602	0.048193	0.019277	0.028916	0.057831	0.038554	0.021687	0.048193	0.036145	0.009639	0.021687	0	0.004819	0	0.00241	0.016867	0.007229	0	0.007229	0.004819	0	0	0.00241
296	0.568675	0.501205	0.4	0.322892	0.26988	0.219277	0.173494	0.081928	0.093976	0.096386	0.093976	0.048193	0.043373	0.024096	0.031325	0.06506	0.021687	0.024096	0.050602	0.033735	0.009639	0.021687	0	0.00241	0	0.004819	0.016867	0.004819	0.00241	0.007229	0.004819	0	0	0.00241
297	0.542169	0.493976	0.409639	0.366265	0.279518	0.204819	0.168675	0.084337	0.084337	0.093976	0.091566	0.043373	0.050602	0.019277	0.033735	0.072289	0.024096	0.016867	0.050602	0.033735	0.009639	0.021687	0	0.004819	0	0	0.016867	0.004819	0.004819	0.007229	0.004819	0	0	0.00241
298	0.551807	0.520482	0.4	0.337349	0.272289	0.221687	0.159036	0.072289	0.093976	0.091566	0.081928	0.062651	0.045783	0.016867	0.040964	0.072289	0.019277	0.007229	0.062651	0.033735	0.009639	0.021687	0	0.004819	0	0.00241	0.016867	0.004819	0.00241	0.007229	0.004819	0	0	0.00241
299	0.568675	0.491566	0.414458	0.33253	0.26988	0.216867	0.168675	0.074699	0.086747	0.101205	0.081928	0.06506	0.043373	0.009639	0.040964	0.06988	0.026506	0.016867	0.050602	0.031325	0.012048	0.021687	0	0.00241	0.00241	0	0.019277	0.00241	0.004819	0.007229	0.004819	0	0	0.00241
300	0.544578	0.539759	0.404819	0.342169	0.262651	0.212048	0.171084	0.072289	0.079518	0.06506	0.101205	0.060241	0.048193	0.019277	0.040964	0.072289	0.024096	0.009639	0.060241	0.031325	0.014458	0.019277	0	0.004819	0	0	0.016867	0.009639	0	0.007229	0.004819	0	0	0.00241
301	0.568675	0.506024	0.416867	0.325301	0.257831	0.19759	0.187952	0.084337	0.091566	0.079518	0.06988	0.06988	0.043373	0.016867	0.036145	0.079518	0.028916	0.026506	0.040964	0.033735	0.012048	0.021687	0	0.004819	0	0	0.016867	0.009639	0	0.007229	0.004819	0	0	0.00241
302	0.556626	0.508434	0.412048	0.356627	0.26747	0.190361	0.190361	0.072289	0.086747	0.062651	0.091566	0.06988	0.043373	0.012048	0.043373	0.06988	0.028916	0.012048	0.053012	0.033735	0.012048	0.021687	0	0.004819	0	0.00241	0.016867	0.007229	0	0.007229	0.004819	0	0	0.00241
303	0.580723	0.493976	0.409639	0.359036	0.255422	0.195181	0.173494	0.086747	0.089157	0.057831	0.086747	0.074699	0.043373	0.009639	0.055422	0.062651	0.028916	0.014458	0.053012	0.031325	0.009639	0.024096	0	0.004819	0	0	0.016867	0.004819	0.004819	0.007229	0.004819	0	0	0.00241
304	0.568675	0.506024	0.390361	0.371084	0.277108	0.20241	0.159036	0.091566	0.084337	0.06506	0.077108	0.043373	0.045783	0.031325	0.057831	0.045783	0.045783	0.026506	0.038554	0.043373	0.004819	0.019277	0	0.004819	0	0	0.019277	0.004819	0.00241	0.007229	0.004819	0	0	0.00241
305	0.575904	0.493976	0.426506	0.346988	0.245783	0.207229	0.146988	0.089157	0.091566	0.072289	0.079518	0.06747	0.038554	0.033735	0.062651	0.033735	0.043373	0.024096	0.048193	0.043373	0.00241	0.021687	0	0.004819	0	0.00241	0.016867	0.004819	0.00241	0.007229	0.004819	0	0	0.00241
306	0.585542	0.484337	0.431325	0.337349	0.272289	0.19759	0.142169	0.091566	0.096386	0.074699	0.079518	0.043373	0.045783	0.031325	0.060241	0.031325	0.060241	0.021687	0.043373	0.040964	0.00241	0.019277	0.00241	0.004819	0	0.00241	0.016867	0.00241	0.004819	0.007229	0.004819	0	0	0.00241
307	0.578313	0.474699	0.453012	0.354217	0.250602	0.209639	0.142169	0.091566	0.091566	0.072289	0.079518	0.043373	0.040964	0.033735	0.053012	0.024096	0.06988	0.026506	0.033735	0.048193	0.00241	0.019277	0.00241	0.004819	0	0.00241	0.016867	0.004819	0.00241	0.007229	0.004819	0	0	0.00241
308	0.571084	0.486747	0.438554	0.33012	0.26506	0.2	0.154217	0.096386	0.089157	0.086747	0.086747	0.057831	0.038554	0.028916	0.040964	0.038554	0.055422	0.024096	0.038554	0.043373	0.00241	0.021687	0	0.004819	0	0.00241	0.016867	0.007229	0	0.007229	0.004819	0	0	0.00241
309	0.556626	0.506024	0.412048	0.349398	0.26506	0.219277	0.151807	0.091566	0.093976	0.072289	0.086747	0.036145	0.048193	0.031325	0.050602	0.048193	0.045783	0.026506	0.038554	0.040964	0.004819	0.019277	0	0.004819	0	0.00241	0.016867	0.007229	0	0.007229	0	0.004819	0	0.00241
310	0.566265	0.537349	0.392771	0.33012	0.281928	0.187952	0.173494	0.081928	0.086747	0.081928	0.074699	0.055422	0.040964	0.036145	0.043373	0.060241	0.026506	0.028916	0.040964	0.043373	0.004819	0.019277	0.00241	0.00241	0.00241	0	0.016867	0.007229	0	0.007229	0.004819	0	0	0.00241
311	0.583133	0.489157	0.392771	0.387952	0.253012	0.190361	0.161446	0.093976	0.081928	0.077108	0.091566	0.048193	0.036145	0.038554	0.045783	0.055422	0.038554	0.016867	0.043373	0.045783	0.00241	0.021687	0.00241	0.00241	0.00241	0	0.016867	0.004819	0.00241	0.007229	0.004819	0	0	0.00241
312	0.590361	0.486747	0.419277	0.344578	0.238554	0.20241	0.173494	0.091566	0.091566	0.060241	0.113253	0.043373	0.043373	0.031325	0.048193	0.040964	0.045783	0.016867	0.050602	0.038554	0.00241	0.021687	0.00241	0.00241	0.00241	0	0.016867	0.007229	0	0.007229	0	0.004819	0	0.00241
313	0.551807	0.53012	0.409639	0.356627	0.26506	0.185542	0.173494	0.091566	0.06988	0.06747	0.103614	0.045783	0.043373	0.036145	0.045783	0.026506	0.060241	0.019277	0.053012	0.036145	0.004819	0.019277	0.00241	0.00241	0.00241	0	0.016867	0.00241	0.004819	0.007229	0	0.004819	0	0.00241
314	0.542169	0.508434	0.448193	0.351807	0.240964	0.209639	0.161446	0.089157	0.086747	0.089157	0.086747	0.033735	0.038554	0.031325	0.043373	0.06747	0.033735	0.019277	0.043373	0.045783	0.004819	0.019277	0.00241	0.00241	0.00241	0	0.016867	0.004819	0.00241	0.007229	0.004819	0	0	0.00241
315	0.590361	0.479518	0.414458	0.349398	0.262651	0.195181	0.171084	0.089157	0.077108	0.084337	0.108434	0.038554	0.040964	0.026506	0.050602	0.053012	0.033735	0.012048	0.050602	0.043373	0.00241	0.021687	0.00241	0.00241	0.00241	0	0.016867	0.004819	0.00241	0.007229	0	0.004819	0	0.00241
316	0.59759	0.46988	0.443374	0.33494	0.26747	0.204819	0.154217	0.072289	0.079518	0.093976	0.103614	0.036145	0.043373	0.024096	0.053012	0.038554	0.045783	0.012048	0.050602	0.045783	0.004819	0.019277	0.00241	0.00241	0.00241	0	0.016867	0.00241	0.004819	0.007229	0	0.004819	0	0.00241
317	0.561446	0.489157	0.440964	0.339759	0.281928	0.192771	0.168675	0.074699	0.091566	0.081928	0.103614	0.043373	0.036145	0.026506	0.038554	0.028916	0.060241	0.028916	0.040964	0.043373	0.00241	0.021687	0	0.00241	0.00241	0	0.016867	0.00241	0.004819	0.007229	0.004819	0	0	0.00241
318	0.573494	0.515663	0.412048	0.337349	0.260241	0.219277	0.161446	0.074699	0.081928	0.079518	0.108434	0.033735	0.021687	0.045783	0.043373	0.028916	0.062651	0.026506	0.045783	0.040964	0.004819	0.019277	0	0.00241	0.00241	0	0.016867	0.00241	0.004819	0.007229	0.004819	0	0	0.00241
319	0.578313	0.472289	0.455422	0.337349	0.243373	0.2	0.187952	0.091566	0.098795	0.062651	0.096386	0.040964	0.019277	0.028916	0.060241	0.055422	0.036145	0.012048	0.050602	0.045783	0.00241	0.021687	0	0.00241	0.00241	0	0.016867	0.004819	0.00241	0.007229	0.004819	0	0	0.00241
320	0.580723	0.474699	0.436145	0.349398	0.245783	0.209639	0.166265	0.086747	0.093976	0.081928	0.098795	0.040964	0.016867	0.026506	0.048193	0.045783	0.060241	0.026506	0.040964	0.043373	0.00241	0.021687	0	0.00241	0.00241	0	0.016867	0.007229	0	0.007229	0.004819	0	0	0.00241
321	0.587952	0.46988	0.426506	0.339759	0.26506	0.204819	0.185542	0.093976	0.081928	0.077108	0.093976	0.028916	0.014458	0.024096	0.062651	0.038554	0.06747	0.028916	0.040964	0.040964	0.004819	0.019277	0	0	0.004819	0	0.016867	0.004819	0.00241	0.007229	0.004819	0	0	0.00241
322	0.590361	0.46988	0.40241	0.351807	0.279518	0.19759	0.180723	0.091566	0.074699	0.089157	0.081928	0.033735	0.038554	0.021687	0.072289	0.028916	0.057831	0.031325	0.033735	0.045783	0.004819	0.019277	0	0	0.004819	0	0.016867	0.00241	0.004819	0.007229	0.004819	0	0	0.00241
323	0.573494	0.481928	0.424096	0.354217	0.226506	0.219277	0.185542	0.086747	0.096386	0.074699	0.089157	0.048193	0.014458	0.028916	0.072289	0.036145	0.053012	0.028916	0.028916	0.050602	0.004819	0.019277	0	0	0.004819	0	0.016867	0.00241	0.004819	0	0.012048	0	0	0.00241
324	0.592771	0.46988	0.424096	0.33253	0.248193	0.219277	0.195181	0.06988	0.091566	0.081928	0.084337	0.043373	0.019277	0.031325	0.072289	0.033735	0.050602	0.016867	0.057831	0.038554	0.004819	0.019277	0	0	0.004819	0	0.016867	0.00241	0.004819	0	0.012048	0	0	0.00241
325	0.544578	0.508434	0.416867	0.368675	0.238554	0.187952	0.204819	0.098795	0.091566	0.06988	0.091566	0.028916	0.021687	0.026506	0.074699	0.026506	0.06747	0.031325	0.026506	0.048193	0.00241	0.021687	0	0	0.004819	0	0.016867	0.004819	0.00241	0	0.012048	0	0	0.00241
326	0.587952	0.481928	0.436145	0.337349	0.236145	0.2	0.190361	0.086747	0.089157	0.074699	0.096386	0.026506	0.033735	0.024096	0.081928	0.026506	0.060241	0.026506	0.033735	0.043373	0.00241	0.021687	0	0	0.004819	0	0.016867	0.004819	0.00241	0	0.012048	0	0	0.00241
327	0.568675	0.481928	0.428916	0.342169	0.248193	0.19759	0.2	0.089157	0.077108	0.084337	0.093976	0.043373	0.012048	0.026506	0.081928	0.028916	0.060241	0.026506	0.038554	0.043373	0.004819	0.019277	0	0	0.004819	0	0.016867	0.00241	0.004819	0	0.012048	0	0	0.00241
328	0.590361	0.477108	0.436145	0.344578	0.257831	0.185542	0.185542	0.077108	0.077108	0.091566	0.093976	0.031325	0.016867	0.024096	0.089157	0.038554	0.045783	0.021687	0.045783	0.043373	0.004819	0.019277	0	0.00241	0.00241	0	0.016867	0	0.007229	0	0.012048	0	0	0.00241
329	0.575904	0.481928	0.440964	0.33012	0.260241	0.195181	0.178313	0.077108	0.086747	0.098795	0.091566	0.021687	0.036145	0.024096	0.084337	0.026506	0.048193	0.036145	0.031325	0.048193	0.00241	0.021687	0	0.00241	0.00241	0.016867	0	0.00241	0.004819	0	0.012048	0	0	0.00241
330	0.590361	0.484337	0.431325	0.33494	0.240964	0.192771	0.192771	0.074699	0.096386	0.081928	0.093976	0.028916	0.028916	0.031325	0.079518	0.024096	0.053012	0.033735	0.033735	0.045783	0.00241	0.021687	0	0.00241	0.00241	0.016867	0	0.00241	0.004819	0	0.012048	0	0	0.00241
331	0.563855	0.491566	0.438554	0.33494	0.255422	0.175904	0.204819	0.079518	0.103614	0.084337	0.096386	0.021687	0.021687	0.028916	0.079518	0.036145	0.043373	0.026506	0.043373	0.043373	0.004819	0.019277	0	0	0.004819	0.019277	0.00241	0	0.00241	0	0.012048	0.00241	0	0
332	0.568675	0.481928	0.433735	0.368675	0.245783	0.180723	0.192771	0.077108	0.081928	0.101205	0.086747	0.031325	0.024096	0.040964	0.06506	0.026506	0.055422	0.040964	0.026506	0.043373	0.004819	0.019277	0	0	0.004819	0.021687	0	0	0.00241	0	0.007229	0.007229	0	0
333	0.566265	0.477108	0.436145	0.366265	0.248193	0.195181	0.178313	0.079518	0.089157	0.084337	0.098795	0.016867	0.026506	0.031325	0.062651	0.06988	0.028916	0.028916	0.043373	0.045783	0.004819	0.019277	0	0	0.004819	0.021687	0	0	0.00241	0	0.007229	0.004819	0.00241	0
334	0.566265	0.486747	0.426506	0.349398	0.250602	0.195181	0.185542	0.079518	0.093976	0.081928	0.096386	0.038554	0.021687	0.024096	0.057831	0.062651	0.033735	0.028916	0.048193	0.045783	0.004819	0.019277	0	0	0.004819	0.016867	0.004819	0	0.00241	0	0.007229	0.004819	0.00241	0
335	0.580723	0.486747	0.416867	0.356627	0.260241	0.20241	0.183133	0.06506	0.081928	0.096386	0.081928	0.026506	0.016867	0.033735	0.06506	0.06506	0.031325	0.043373	0.040964	0.038554	0.004819	0.019277	0	0	0.004819	0.019277	0.00241	0	0.00241	0	0.012048	0	0.00241	0
336	0.563855	0.484337	0.443374	0.349398	0.257831	0.2	0.171084	0.084337	0.062651	0.098795	0.101205	0.026506	0.021687	0.028916	0.060241	0.06506	0.033735	0.045783	0.028916	0.045783	0.004819	0.019277	0	0	0.004819	0.021687	0	0	0.00241	0	0.007229	0.004819	0	0.00241
337	0.573494	0.508434	0.419277	0.354217	0.274699	0.195181	0.151807	0.06747	0.093976	0.081928	0.096386	0.024096	0.028916	0.026506	0.055422	0.06747	0.036145	0.038554	0.031325	0.048193	0.00241	0.021687	0	0	0.004819	0.021687	0	0	0.00241	0	0.007229	0.004819	0	0.00241
338	0.580723	0.491566	0.414458	0.351807	0.26506	0.207229	0.173494	0.06747	0.06747	0.101205	0.093976	0.021687	0.028916	0.048193	0.040964	0.062651	0.038554	0.036145	0.038554	0.043373	0.00241	0.021687	0	0	0.004819	0.00241	0.019277	0	0.00241	0	0.012048	0	0.00241	0
339	0.587952	0.479518	0.438554	0.351807	0.255422	0.195181	0.183133	0.062651	0.06747	0.091566	0.079518	0.033735	0.038554	0.040964	0.045783	0.06747	0.028916	0.048193	0.031325	0.036145	0.014458	0.019277	0	0	0.004819	0.00241	0.019277	0	0.00241	0	0.012048	0	0.00241	0
340	0.578313	0.491566	0.436145	0.361446	0.243373	0.185542	0.187952	0.060241	0.077108	0.089157	0.096386	0.026506	0.021687	0.028916	0.06506	0.06506	0.038554	0.040964	0.038554	0.040964	0.004819	0.019277	0	0.00241	0.00241	0.004819	0.016867	0	0.00241	0	0.012048	0	0.00241	0
341	0.587952	0.489157	0.443374	0.33494	0.231325	0.207229	0.183133	0.079518	0.086747	0.074699	0.086747	0.031325	0.021687	0.036145	0.050602	0.06506	0.048193	0.038554	0.033735	0.043373	0.004819	0	0.019277	0.00241	0.00241	0.004819	0.016867	0	0.00241	0	0.012048	0	0.00241	0
342	0.568675	0.518072	0.424096	0.349398	0.255422	0.195181	0.168675	0.074699	0.072289	0.089157	0.091566	0.024096	0.016867	0.040964	0.060241	0.062651	0.043373	0.043373	0.033735	0.040964	0.00241	0.00241	0.019277	0.00241	0.00241	0.00241	0.019277	0	0.00241	0	0.012048	0	0.00241	0
343	0.568675	0.503614	0.419277	0.337349	0.26988	0.185542	0.19759	0.077108	0.079518	0.06747	0.101205	0.040964	0.014458	0.036145	0.050602	0.06747	0.038554	0.043373	0.036145	0.038554	0.004819	0	0.019277	0.00241	0.00241	0.00241	0.019277	0	0.00241	0	0.012048	0	0.00241	0
344	0.566265	0.493976	0.448193	0.354217	0.240964	0.192771	0.175904	0.091566	0.072289	0.074699	0.089157	0.040964	0.031325	0.021687	0.050602	0.072289	0.036145	0.033735	0.045783	0.040964	0.00241	0.00241	0.019277	0.00241	0.00241	0.016867	0.004819	0	0.00241	0	0.012048	0	0.00241	0
345	0.573494	0.477108	0.433735	0.349398	0.262651	0.187952	0.178313	0.096386	0.06988	0.081928	0.089157	0.038554	0.031325	0.024096	0.060241	0.060241	0.036145	0.040964	0.033735	0.048193	0.00241	0.00241	0.019277	0.00241	0.00241	0.00241	0.019277	0	0.00241	0	0.012048	0	0.00241	0
346	0.583133	0.472289	0.424096	0.354217	0.257831	0.207229	0.175904	0.086747	0.06988	0.084337	0.086747	0.045783	0.038554	0.009639	0.060241	0.060241	0.038554	0.028916	0.040964	0.038554	0.009639	0.004819	0.019277	0.00241	0.00241	0	0.016867	0.00241	0.004819	0	0.012048	0	0.00241	0
347	0.573494	0.510843	0.431325	0.342169	0.26506	0.2	0.156627	0.06988	0.089157	0.072289	0.089157	0.043373	0.040964	0.009639	0.057831	0.062651	0.038554	0.033735	0.038554	0.038554	0.014458	0	0.019277	0.00241	0.00241	0	0.016867	0.00241	0.004819	0	0.012048	0	0.00241	0
348	0.575904	0.493976	0.426506	0.344578	0.272289	0.195181	0.173494	0.062651	0.072289	0.091566	0.086747	0.038554	0.038554	0.016867	0.062651	0.072289	0.028916	0.033735	0.045783	0.031325	0.012048	0.00241	0.019277	0.004819	0	0	0.019277	0.00241	0.00241	0	0.012048	0	0.00241	0
349	0.595181	0.501205	0.416867	0.320482	0.260241	0.195181	0.192771	0.055422	0.086747	0.108434	0.072289	0.024096	0.026506	0.043373	0.055422	0.06506	0.033735	0.036145	0.043373	0.031325	0.012048	0.00241	0.019277	0.004819	0	0	0.019277	0.00241	0.00241	0	0.012048	0	0.00241	0
350	0.571084	0.513253	0.426506	0.349398	0.248193	0.195181	0.178313	0.077108	0.072289	0.077108	0.093976	0.036145	0.038554	0.016867	0.057831	0.06988	0.028916	0.036145	0.043373	0.033735	0.00241	0.012048	0.019277	0.004819	0	0	0.019277	0	0.004819	0	0.012048	0	0.00241	0
351	0.590361	0.481928	0.431325	0.346988	0.255422	0.192771	0.168675	0.084337	0.084337	0.093976	0.081928	0.038554	0.031325	0.033735	0.038554	0.062651	0.033735	0.043373	0.036145	0.033735	0.014458	0	0.019277	0.004819	0	0	0.019277	0.00241	0.00241	0	0.012048	0	0.00241	0
352	0.590361	0.489157	0.433735	0.325301	0.245783	0.2	0.173494	0.084337	0.079518	0.091566	0.072289	0.043373	0.043373	0.038554	0.040964	0.06747	0.024096	0.043373	0.038554	0.038554	0.012048	0.00241	0.019277	0.004819	0	0	0.019277	0	0.004819	0	0.012048	0	0	0.00241
353	0.583133	0.484337	0.440964	0.359036	0.240964	0.187952	0.173494	0.06506	0.077108	0.103614	0.079518	0.048193	0.028916	0.038554	0.040964	0.062651	0.031325	0.045783	0.038554	0.033735	0.014458	0	0.019277	0.004819	0	0	0.019277	0.004819	0	0	0.012048	0	0.00241	0
354	0.583133	0.489157	0.431325	0.339759	0.262651	0.19759	0.173494	0.06506	0.077108	0.084337	0.093976	0.036145	0.038554	0.038554	0.040964	0.060241	0.038554	0.045783	0.028916	0.038554	0.009639	0.004819	0.019277	0.004819	0	0	0.019277	0.004819	0	0	0.012048	0	0.00241	0
355	0.571084	0.53012	0.426506	0.346988	0.240964	0.192771	0.146988	0.081928	0.093976	0.086747	0.079518	0.040964	0.036145	0.040964	0.038554	0.055422	0.040964	0.040964	0.040964	0.031325	0.009639	0.004819	0.019277	0.004819	0	0.016867	0.00241	0.00241	0.00241	0	0.012048	0	0.00241	0
356	0.580723	0.501205	0.440964	0.327711	0.228916	0.19759	0.159036	0.101205	0.06988	0.106024	0.086747	0.040964	0.040964	0.031325	0.043373	0.057831	0.028916	0.050602	0.033735	0.036145	0.009639	0.004819	0.019277	0.004819	0	0.016867	0.00241	0	0.004819	0	0.012048	0	0.00241	0
357	0.568675	0.491566	0.438554	0.342169	0.233735	0.190361	0.175904	0.084337	0.084337	0.089157	0.098795	0.050602	0.033735	0.033735	0.036145	0.060241	0.038554	0.045783	0.038554	0.028916	0.012048	0.00241	0.019277	0.00241	0.00241	0.016867	0.00241	0	0.004819	0	0.012048	0	0.00241	0
358	0.571084	0.479518	0.443374	0.339759	0.233735	0.20241	0.168675	0.089157	0.06747	0.110843	0.081928	0.048193	0.040964	0.031325	0.040964	0.077108	0.026506	0.043373	0.033735	0.024096	0.019277	0.004819	0.019277	0.00241	0.00241	0.016867	0.00241	0.00241	0.00241	0	0.012048	0	0.00241	0
359	0.585542	0.477108	0.443374	0.327711	0.245783	0.171084	0.185542	0.089157	0.096386	0.098795	0.101205	0.043373	0.019277	0.009639	0.057831	0.060241	0.045783	0.040964	0.028916	0.016867	0.031325	0.00241	0.019277	0.00241	0.00241	0.016867	0.00241	0.00241	0.00241	0	0.012048	0	0.00241	0
360	0.571084	0.496386	0.407229	0.351807	0.248193	0.204819	0.161446	0.089157	0.081928	0.103614	0.101205	0.043373	0.028916	0.009639	0.053012	0.062651	0.036145	0.040964	0.036145	0.045783	0.00241	0.00241	0.019277	0.00241	0.00241	0.019277	0.004819	0	0	0	0.012048	0	0.00241	0
361	0.585542	0.477108	0.421687	0.349398	0.240964	0.195181	0.175904	0.081928	0.093976	0.086747	0.086747	0.050602	0.026506	0.028916	0.053012	0.062651	0.036145	0.038554	0.031325	0.045783	0.004819	0.00241	0.021687	0.004819	0	0.021687	0.00241	0	0	0	0.012048	0	0.00241	0
362	0.573494	0.496386	0.428916	0.339759	0.257831	0.163855	0.173494	0.081928	0.089157	0.110843	0.086747	0.045783	0.028916	0.026506	0.038554	0.060241	0.038554	0.057831	0.028916	0.045783	0	0.00241	0.021687	0.004819	0	0.016867	0.007229	0	0	0	0.012048	0	0.00241	0
363	0.580723	0.46747	0.424096	0.359036	0.243373	0.192771	0.149398	0.096386	0.093976	0.108434	0.079518	0.043373	0.036145	0.016867	0.045783	0.06506	0.040964	0.050602	0.028916	0.045783	0.004819	0.00241	0.021687	0.00241	0.004819	0.016867	0.004819	0	0	0	0.012048	0	0.00241	0
364	0.590361	0.493976	0.440964	0.346988	0.238554	0.19759	0.151807	0.084337	0.06988	0.093976	0.086747	0.048193	0.040964	0.016867	0.040964	0.060241	0.043373	0.050602	0.026506	0.048193	0.00241	0.00241	0.021687	0.00241	0.004819	0.019277	0.00241	0	0	0	0.012048	0	0.00241	0
365	0.566265	0.496386	0.433735	0.356627	0.262651	0.19759	0.154217	0.072289	0.074699	0.086747	0.089157	0.053012	0.031325	0.016867	0.048193	0.06506	0.043373	0.045783	0.031325	0.038554	0.009639	0.00241	0.021687	0.004819	0.00241	0.019277	0.00241	0	0	0	0.012048	0	0.00241	0
366	0.575904	0.503614	0.433735	0.359036	0.243373	0.190361	0.156627	0.079518	0.072289	0.108434	0.086747	0.040964	0.021687	0.024096	0.053012	0.06988	0.031325	0.040964	0.031325	0.038554	0.014458	0	0.021687	0.004819	0	0.021687	0.00241	0	0	0	0.012048	0	0.00241	0
367	0.568675	0.481928	0.445783	0.359036	0.255422	0.190361	0.171084	0.074699	0.057831	0.113253	0.089157	0.036145	0.031325	0.016867	0.050602	0.062651	0.040964	0.053012	0.028916	0.040964	0.007229	0	0.021687	0.004819	0.00241	0.019277	0.00241	0	0	0	0.012048	0	0.00241	0
368	0.568675	0.501205	0.453012	0.320482	0.253012	0.175904	0.173494	0.093976	0.06988	0.122892	0.086747	0.031325	0.024096	0.021687	0.050602	0.06747	0.036145	0.053012	0.024096	0.040964	0.004819	0.00241	0.021687	0.00241	0.00241	0.021687	0	0.00241	0	0	0.012048	0	0.00241	0
369	0.563855	0.498795	0.450602	0.354217	0.231325	0.187952	0.173494	0.072289	0.084337	0.091566	0.081928	0.045783	0.043373	0.016867	0.053012	0.06988	0.033735	0.038554	0.036145	0.028916	0.016867	0.00241	0.021687	0.004819	0	0.019277	0.00241	0.00241	0	0	0.012048	0	0.00241	0
370	0.580723	0.508434	0.419277	0.354217	0.255422	0.173494	0.168675	0.084337	0.074699	0.098795	0.074699	0.045783	0.036145	0.021687	0.053012	0.06747	0.036145	0.040964	0.028916	0.038554	0.014458	0	0.021687	0.004819	0	0.021687	0	0.00241	0	0	0.012048	0	0.00241	0
371	0.568675	0.501205	0.426506	0.371084	0.228916	0.168675	0.173494	0.077108	0.089157	0.106024	0.072289	0.053012	0.045783	0.014458	0.055422	0.060241	0.033735	0.045783	0.033735	0.036145	0.014458	0	0.021687	0.004819	0	0.019277	0.00241	0.00241	0	0	0.012048	0	0.00241	0
372	0.573494	0.493976	0.416867	0.387952	0.228916	0.171084	0.171084	0.077108	0.081928	0.096386	0.081928	0.057831	0.038554	0.014458	0.060241	0.060241	0.038554	0.045783	0.026506	0.036145	0.016867	0	0.021687	0.004819	0	0.019277	0.00241	0.00241	0	0	0.012048	0	0.00241	0
373	0.573494	0.46747	0.443374	0.354217	0.255422	0.190361	0.159036	0.084337	0.06988	0.096386	0.089157	0.055422	0.036145	0.014458	0.057831	0.062651	0.036145	0.043373	0.040964	0.024096	0.019277	0.00241	0.021687	0.004819	0	0.016867	0.004819	0.00241	0	0	0.012048	0	0.00241	0
374	0.59759	0.491566	0.421687	0.339759	0.255422	0.175904	0.163855	0.093976	0.06747	0.093976	0.079518	0.053012	0.040964	0.024096	0.048193	0.06988	0.033735	0.045783	0.031325	0.021687	0.026506	0	0.021687	0.004819	0	0.019277	0.00241	0.00241	0	0	0.012048	0	0.00241	0
375	0.563855	0.484337	0.428916	0.339759	0.257831	0.185542	0.173494	0.101205	0.077108	0.093976	0.091566	0.038554	0.033735	0.014458	0.06506	0.055422	0.036145	0.053012	0.031325	0.031325	0.019277	0	0.021687	0.004819	0	0.019277	0.00241	0.00241	0	0	0.012048	0	0.00241	0
376	0.583133	0.484337	0.416867	0.354217	0.26506	0.183133	0.154217	0.093976	0.06506	0.110843	0.091566	0.031325	0.028916	0.016867	0.06506	0.06988	0.033735	0.050602	0.028916	0.026506	0.019277	0.00241	0.021687	0.004819	0.016867	0.00241	0.00241	0.00241	0	0	0.012048	0	0.00241	0
377	0.580723	0.484337	0.457831	0.325301	0.236145	0.180723	0.180723	0.091566	0.072289	0.084337	0.098795	0.050602	0.026506	0.014458	0.057831	0.06747	0.043373	0.038554	0.031325	0.028916	0.024096	0	0.024096	0.00241	0.016867	0.00241	0.00241	0.00241	0	0	0.012048	0	0.00241	0
378	0.568675	0.520482	0.409639	0.361446	0.243373	0.168675	0.175904	0.103614	0.060241	0.093976	0.086747	0.045783	0.026506	0.019277	0.060241	0.074699	0.031325	0.040964	0.036145	0.024096	0.021687	0.00241	0.024096	0.00241	0.016867	0.004819	0	0.00241	0	0	0.012048	0	0.00241	0
379	0.59759	0.486747	0.414458	0.342169	0.253012	0.187952	0.151807	0.096386	0.072289	0.089157	0.084337	0.053012	0.028916	0.024096	0.06988	0.077108	0.019277	0.043373	0.033735	0.026506	0.021687	0.00241	0.024096	0.00241	0.016867	0.00241	0.00241	0.00241	0	0	0.012048	0	0.00241	0
380	0.559036	0.506024	0.426506	0.349398	0.250602	0.187952	0.173494	0.091566	0.06506	0.089157	0.096386	0.048193	0.028916	0.019277	0.055422	0.06506	0.026506	0.057831	0.028916	0.028916	0.019277	0.00241	0.024096	0.00241	0.016867	0.004819	0	0.00241	0	0	0.012048	0	0.00241	0
381	0.585542	0.481928	0.416867	0.346988	0.255422	0.168675	0.178313	0.113253	0.062651	0.086747	0.098795	0.043373	0.031325	0.019277	0.053012	0.06988	0.038554	0.040964	0.036145	0.026506	0.019277	0.00241	0.024096	0.00241	0.016867	0.00241	0.00241	0.00241	0	0	0.012048	0	0.00241	0
382	0.585542	0.474699	0.438554	0.344578	0.245783	0.180723	0.166265	0.106024	0.06506	0.089157	0.093976	0.045783	0.031325	0.016867	0.060241	0.062651	0.033735	0.053012	0.031325	0.031325	0.016867	0.00241	0.024096	0.00241	0.016867	0.004819	0	0.00241	0	0	0.012048	0	0.00241	0
383	0.592771	0.481928	0.416867	0.359036	0.245783	0.178313	0.168675	0.096386	0.055422	0.101205	0.096386	0.053012	0.019277	0.024096	0.060241	0.06506	0.031325	0.048193	0.033735	0.021687	0.016867	0.00241	0.026506	0.007229	0.016867	0.007229	0	0	0	0	0.012048	0	0.00241	0
384	0.568675	0.508434	0.416867	0.349398	0.240964	0.190361	0.168675	0.093976	0.074699	0.091566	0.074699	0.06747	0.021687	0.012048	0.06988	0.057831	0.016867	0.06747	0.033735	0.024096	0.016867	0.00241	0.031325	0.00241	0.016867	0.004819	0.00241	0	0	0	0.012048	0	0.00241	0
385	0.566265	0.503614	0.426506	0.337349	0.236145	0.187952	0.178313	0.096386	0.074699	0.098795	0.072289	0.057831	0.026506	0.016867	0.06506	0.057831	0.033735	0.062651	0.026506	0.024096	0.016867	0.004819	0.028916	0.00241	0.016867	0.004819	0.00241	0	0	0	0.012048	0	0.00241	0
386	0.559036	0.501205	0.433735	0.337349	0.238554	0.183133	0.185542	0.093976	0.074699	0.098795	0.072289	0.053012	0.021687	0.021687	0.072289	0.057831	0.038554	0.045783	0.031325	0.028916	0.016867	0.00241	0.028916	0.004819	0.016867	0.004819	0.00241	0	0	0	0.012048	0	0.00241	0
387	0.585542	0.489157	0.426506	0.320482	0.240964	0.20241	0.166265	0.115663	0.06506	0.089157	0.079518	0.048193	0.019277	0.033735	0.062651	0.06506	0.031325	0.055422	0.026506	0.026506	0.016867	0.007229	0.026506	0.00241	0.016867	0.00241	0.004819	0	0	0	0.012048	0	0.00241	0
388	0.573494	0.477108	0.431325	0.344578	0.240964	0.175904	0.183133	0.106024	0.077108	0.091566	0.074699	0.060241	0.021687	0.028916	0.060241	0.062651	0.024096	0.060241	0.031325	0.024096	0.016867	0.004819	0.028916	0.00241	0.016867	0.007229	0	0	0	0.007229	0.004819	0	0.00241	0
389	0.587952	0.46747	0.421687	0.33253	0.243373	0.19759	0.180723	0.101205	0.079518	0.093976	0.06988	0.060241	0.024096	0.026506	0.06506	0.055422	0.028916	0.050602	0.040964	0.021687	0.016867	0.004819	0.028916	0.00241	0.016867	0.004819	0.00241	0	0	0.007229	0.004819	0	0.00241	0
390	0.563855	0.496386	0.409639	0.351807	0.238554	0.192771	0.190361	0.096386	0.077108	0.089157	0.074699	0.057831	0.021687	0.028916	0.050602	0.060241	0.024096	0.062651	0.036145	0.026506	0.019277	0.024096	0.007229	0.00241	0.016867	0.004819	0	0.00241	0	0.007229	0.004819	0	0.00241	0
391	0.587952	0.462651	0.424096	0.351807	0.253012	0.190361	0.146988	0.103614	0.084337	0.098795	0.072289	0.050602	0.021687	0.038554	0.062651	0.053012	0.028916	0.06747	0.026506	0.024096	0.019277	0.024096	0.004819	0.004819	0.016867	0.00241	0.00241	0.00241	0.007229	0	0.004819	0	0.00241	0
392	0.587952	0.508434	0.426506	0.327711	0.216867	0.185542	0.180723	0.093976	0.072289	0.103614	0.072289	0.053012	0.028916	0.021687	0.055422	0.06506	0.014458	0.06506	0.048193	0.021687	0.016867	0.024096	0.007229	0.004819	0.016867	0.00241	0.00241	0.00241	0.007229	0	0.004819	0	0.00241	0
393	0.583133	0.491566	0.409639	0.33012	0.240964	0.19759	0.166265	0.101205	0.089157	0.098795	0.06988	0.036145	0.026506	0.040964	0.057831	0.062651	0.016867	0.060241	0.045783	0.024096	0.019277	0.026506	0.00241	0.004819	0.016867	0.00241	0.00241	0.00241	0.007229	0	0.004819	0	0.00241	0
394	0.561446	0.496386	0.424096	0.320482	0.253012	0.190361	0.161446	0.110843	0.086747	0.098795	0.077108	0.038554	0.024096	0.040964	0.053012	0.06747	0.014458	0.062651	0.043373	0.024096	0.016867	0.026506	0.004819	0.004819	0.016867	0.00241	0.00241	0.00241	0.007229	0	0.004819	0	0.00241	0
395	0.554217	0.503614	0.440964	0.325301	0.253012	0.19759	0.154217	0.093976	0.077108	0.106024	0.072289	0.043373	0.024096	0.040964	0.050602	0.062651	0.016867	0.06506	0.038554	0.028916	0.016867	0.028916	0.00241	0.004819	0.019277	0.00241	0.00241	0	0.007229	0	0.004819	0	0.00241	0
396	0.568675	0.518072	0.40241	0.322892	0.274699	0.175904	0.178313	0.110843	0.057831	0.093976	0.057831	0.055422	0.028916	0.036145	0.057831	0.057831	0.019277	0.06506	0.040964	0.026506	0.019277	0.024096	0.004819	0.004819	0.019277	0.00241	0.00241	0	0.007229	0	0.004819	0	0.00241	0
397	0.592771	0.498795	0.421687	0.318072	0.250602	0.178313	0.175904	0.096386	0.06988	0.101205	0.055422	0.062651	0.021687	0.033735	0.055422	0.06747	0.021687	0.053012	0.045783	0.028916	0.019277	0.019277	0.009639	0.004819	0.019277	0.00241	0.00241	0	0.007229	0	0.004819	0	0.00241	0
398	0.563855	0.472289	0.431325	0.339759	0.257831	0.192771	0.154217	0.113253	0.079518	0.093976	0.043373	0.06506	0.036145	0.033735	0.053012	0.06506	0.019277	0.06747	0.038554	0.028916	0.016867	0.028916	0.004819	0.00241	0.019277	0	0.004819	0	0.007229	0	0.004819	0	0.00241	0
399	0.573494	0.506024	0.409639	0.33494	0.233735	0.190361	0.166265	0.113253	0.079518	0.086747	0.060241	0.060241	0.031325	0.028916	0.055422	0.062651	0.024096	0.06988	0.033735	0.036145	0.012048	0.024096	0.007229	0.00241	0.019277	0.00241	0.00241	0	0.007229	0	0.004819	0	0.00241	0
400	0.590361	0.486747	0.40241	0.325301	0.245783	0.195181	0.185542	0.110843	0.074699	0.089157	0.053012	0.062651	0.031325	0.028916	0.057831	0.050602	0.019277	0.072289	0.036145	0.038554	0.012048	0.021687	0.009639	0.00241	0.019277	0	0.004819	0	0.007229	0	0.004819	0	0.00241	0
401	0.590361	0.481928	0.421687	0.322892	0.248193	0.195181	0.163855	0.103614	0.081928	0.093976	0.062651	0.062651	0.024096	0.021687	0.060241	0.057831	0.016867	0.06988	0.040964	0.036145	0.009639	0.026506	0.007229	0.00241	0.019277	0.00241	0.00241	0	0.007229	0	0.004819	0	0.00241	0
402	0.571084	0.493976	0.4	0.351807	0.260241	0.187952	0.171084	0.091566	0.077108	0.103614	0.053012	0.06988	0.021687	0.021687	0.060241	0.057831	0.016867	0.062651	0.048193	0.036145	0.009639	0.021687	0.012048	0.00241	0.019277	0.004819	0	0	0.007229	0	0.004819	0	0.00241	0
403	0.566265	0.493976	0.443374	0.33494	0.253012	0.178313	0.171084	0.093976	0.062651	0.098795	0.06747	0.055422	0.016867	0.040964	0.055422	0.060241	0.016867	0.079518	0.031325	0.036145	0.012048	0.021687	0.009639	0.00241	0.019277	0.00241	0.00241	0	0.007229	0	0.004819	0	0.00241	0
404	0.585542	0.460241	0.419277	0.342169	0.255422	0.207229	0.144578	0.103614	0.079518	0.084337	0.050602	0.101205	0.019277	0.016867	0.060241	0.06506	0.014458	0.060241	0.053012	0.033735	0.009639	0.028916	0.004819	0.00241	0.019277	0.00241	0.00241	0	0.007229	0	0.004819	0	0.00241	0
405	0.568675	0.493976	0.392771	0.351807	0.260241	0.187952	0.159036	0.093976	0.081928	0.084337	0.06747	0.081928	0.033735	0.026506	0.048193	0.057831	0.014458	0.057831	0.062651	0.024096	0.016867	0.024096	0.009639	0.00241	0.019277	0.00241	0.00241	0	0.007229	0	0.004819	0	0.00241	0
406	0.568675	0.491566	0.409639	0.361446	0.255422	0.180723	0.154217	0.089157	0.079518	0.086747	0.06506	0.084337	0.024096	0.021687	0.062651	0.055422	0.024096	0.045783	0.057831	0.031325	0.016867	0.021687	0.007229	0.007229	0.019277	0	0.004819	0	0.007229	0	0.004819	0	0.00241	0
407	0.554217	0.498795	0.419277	0.339759	0.257831	0.190361	0.161446	0.106024	0.060241	0.086747	0.060241	0.072289	0.014458	0.057831	0.048193	0.06506	0.014458	0.062651	0.057831	0.028916	0.009639	0.021687	0.004819	0.004819	0.024096	0.00241	0.00241	0	0.007229	0	0.004819	0	0.00241	0
408	0.578313	0.501205	0.414458	0.339759	0.243373	0.171084	0.171084	0.113253	0.06506	0.096386	0.050602	0.062651	0.012048	0.050602	0.050602	0.06747	0.024096	0.062651	0.043373	0.038554	0.012048	0.019277	0.004819	0.024096	0.004819	0.00241	0.00241	0	0.007229	0	0.004819	0	0.00241	0
409	0.556626	0.53494	0.409639	0.33012	0.250602	0.187952	0.163855	0.108434	0.060241	0.086747	0.055422	0.062651	0.014458	0.045783	0.062651	0.06506	0.019277	0.053012	0.053012	0.036145	0.012048	0.019277	0.004819	0.007229	0.021687	0	0.004819	0	0.007229	0	0.004819	0	0.00241	0
410	0.573494	0.489157	0.404819	0.344578	0.26747	0.190361	0.161446	0.103614	0.06988	0.081928	0.050602	0.06747	0.016867	0.036145	0.06506	0.06506	0.024096	0.06988	0.036145	0.038554	0.009639	0.021687	0.004819	0.007229	0.021687	0.00241	0.00241	0	0.007229	0	0.004819	0	0.00241	0
411	0.568675	0.501205	0.412048	0.354217	0.250602	0.187952	0.161446	0.103614	0.057831	0.084337	0.057831	0.062651	0.019277	0.031325	0.06988	0.062651	0.021687	0.06506	0.050602	0.026506	0.016867	0.021687	0.004819	0.024096	0.004819	0.004819	0	0	0.007229	0	0.004819	0	0.00241	0
412	0.575904	0.513253	0.40241	0.363855	0.231325	0.187952	0.166265	0.098795	0.057831	0.089157	0.053012	0.06747	0.019277	0.036145	0.06506	0.055422	0.024096	0.050602	0.06747	0.031325	0.00241	0.028916	0.004819	0.019277	0.009639	0.00241	0.00241	0	0.007229	0	0.004819	0	0.00241	0
413	0.571084	0.484337	0.421687	0.368675	0.253012	0.185542	0.163855	0.091566	0.062651	0.091566	0.043373	0.06506	0.021687	0.028916	0.074699	0.045783	0.028916	0.074699	0.050602	0.028916	0	0.031325	0.004819	0.016867	0.012048	0.00241	0.00241	0	0.007229	0	0.004819	0	0.00241	0
414	0.583133	0.506024	0.404819	0.339759	0.243373	0.19759	0.163855	0.091566	0.06506	0.101205	0.043373	0.060241	0.024096	0.038554	0.06988	0.043373	0.031325	0.050602	0.055422	0.043373	0.00241	0.028916	0.004819	0.021687	0.007229	0	0.004819	0	0.007229	0	0.004819	0	0.00241	0
415	0.556626	0.493976	0.443374	0.342169	0.231325	0.173494	0.171084	0.120482	0.074699	0.096386	0.045783	0.053012	0.024096	0.028916	0.072289	0.053012	0.021687	0.062651	0.053012	0.038554	0	0.031325	0.004819	0.021687	0.007229	0.004819	0	0	0.007229	0	0.004819	0	0.00241	0
416	0.580723	0.525301	0.426506	0.320482	0.231325	0.185542	0.154217	0.101205	0.089157	0.086747	0.050602	0.053012	0.026506	0.026506	0.074699	0.043373	0.021687	0.055422	0.057831	0.045783	0	0.031325	0.004819	0.019277	0.00241	0.012048	0	0	0.007229	0	0.004819	0	0.00241	0
417	0.587952	0.486747	0.412048	0.346988	0.243373	0.178313	0.175904	0.108434	0.072289	0.089157	0.048193	0.050602	0.026506	0.033735	0.06747	0.045783	0.026506	0.060241	0.053012	0.043373	0.00241	0.028916	0.004819	0.016867	0.007229	0.007229	0.00241	0	0.007229	0	0.004819	0	0.00241	0
418	0.590361	0.491566	0.385542	0.339759	0.26747	0.175904	0.166265	0.113253	0.081928	0.084337	0.053012	0.045783	0.026506	0.033735	0.074699	0.045783	0.024096	0.045783	0.06506	0.045783	0	0.021687	0.014458	0.016867	0.004819	0.009639	0.00241	0	0.007229	0	0.004819	0	0.00241	0
419	0.583133	0.501205	0.424096	0.318072	0.255422	0.187952	0.161446	0.089157	0.091566	0.089157	0.053012	0.048193	0.021687	0.033735	0.074699	0.040964	0.026506	0.062651	0.048193	0.045783	0.00241	0.019277	0.014458	0.019277	0.009639	0.00241	0.00241	0	0.007229	0	0.004819	0	0.00241	0
420	0.575904	0.515663	0.412048	0.346988	0.236145	0.159036	0.185542	0.098795	0.06988	0.091566	0.050602	0.055422	0.026506	0.028916	0.079518	0.045783	0.019277	0.057831	0.055422	0.045783	0.00241	0.019277	0.014458	0.026506	0.00241	0	0.004819	0	0.007229	0	0.004819	0	0.00241	0
421	0.539759	0.53253	0.424096	0.339759	0.245783	0.175904	0.173494	0.103614	0.06747	0.089157	0.043373	0.062651	0.021687	0.038554	0.06747	0.026506	0.043373	0.06747	0.045783	0.048193	0.00241	0.019277	0.014458	0.021687	0.007229	0.004819	0	0	0.007229	0	0.004819	0	0.00241	0
422	0.575904	0.508434	0.412048	0.346988	0.245783	0.180723	0.151807	0.098795	0.079518	0.096386	0.057831	0.055422	0.009639	0.036145	0.072289	0.033735	0.038554	0.062651	0.053012	0.040964	0.00241	0.019277	0.014458	0.019277	0.00241	0.009639	0.00241	0	0.007229	0	0.004819	0	0.00241	0
423	0.556626	0.501205	0.412048	0.339759	0.257831	0.187952	0.173494	0.086747	0.072289	0.091566	0.072289	0.055422	0.009639	0.033735	0.06988	0.053012	0.031325	0.055422	0.055422	0.040964	0.00241	0.028916	0.004819	0.019277	0.004819	0.007229	0.00241	0	0.007229	0	0.004819	0	0.00241	0
424	0.554217	0.520482	0.426506	0.320482	0.245783	0.183133	0.195181	0.086747	0.06988	0.074699	0.06506	0.062651	0.014458	0.038554	0.06988	0.026506	0.045783	0.060241	0.053012	0.043373	0.00241	0.028916	0.007229	0.019277	0	0	0.012048	0	0.007229	0	0.004819	0	0.00241	0
425	0.573494	0.493976	0.419277	0.339759	0.245783	0.175904	0.175904	0.106024	0.06506	0.084337	0.06747	0.055422	0.019277	0.040964	0.060241	0.028916	0.050602	0.060241	0.053012	0.040964	0	0.021687	0.007229	0.012048	0.016867	0.00241	0.009639	0	0.007229	0	0.004819	0	0.00241	0
426	0.556626	0.508434	0.431325	0.33012	0.260241	0.168675	0.163855	0.098795	0.074699	0.091566	0.055422	0.06988	0.019277	0.026506	0.074699	0.038554	0.016867	0.074699	0.050602	0.045783	0.00241	0.019277	0.009639	0.009639	0.016867	0.009639	0.00241	0	0.007229	0	0.004819	0	0.00241	0
427	0.575904	0.493976	0.426506	0.351807	0.240964	0.173494	0.154217	0.103614	0.079518	0.084337	0.053012	0.062651	0.021687	0.036145	0.060241	0.038554	0.014458	0.079518	0.06506	0.040964	0.00241	0.019277	0.009639	0.009639	0	0.024096	0.004819	0	0.007229	0	0.004819	0	0.00241	0
428	0.568675	0.501205	0.426506	0.33494	0.255422	0.161446	0.178313	0.093976	0.079518	0.077108	0.072289	0.055422	0.016867	0.031325	0.06506	0.036145	0.026506	0.074699	0.055422	0.045783	0	0.021687	0.019277	0	0	0.021687	0.007229	0	0.007229	0	0.004819	0	0.00241	0
429	0.554217	0.481928	0.436145	0.349398	0.245783	0.190361	0.163855	0.108434	0.079518	0.06988	0.06988	0.050602	0.024096	0.038554	0.06506	0.031325	0.012048	0.084337	0.057831	0.043373	0.00241	0.021687	0.016867	0	0	0.024096	0.004819	0	0.007229	0	0.004819	0	0.00241	0
430	0.559036	0.496386	0.426506	0.349398	0.245783	0.190361	0.175904	0.079518	0.081928	0.074699	0.06747	0.062651	0.019277	0.031325	0.06988	0.021687	0.019277	0.06747	0.072289	0.038554	0.009639	0.021687	0.016867	0	0	0.019277	0.009639	0	0.007229	0	0.004819	0	0.00241	0
431	0.575904	0.513253	0.412048	0.33253	0.253012	0.161446	0.175904	0.096386	0.077108	0.077108	0.06506	0.060241	0.024096	0.033735	0.06506	0.036145	0.012048	0.081928	0.060241	0.036145	0.012048	0.019277	0.014458	0.00241	0	0.021687	0.007229	0	0.007229	0	0.004819	0	0.00241	0
432	0.539759	0.501205	0.426506	0.346988	0.238554	0.19759	0.180723	0.081928	0.091566	0.06988	0.074699	0.055422	0.024096	0.024096	0.074699	0.033735	0.012048	0.077108	0.06506	0.033735	0.009639	0.021687	0.014458	0.00241	0	0.024096	0.004819	0	0.007229	0	0.004819	0	0.00241	0
433	0.578313	0.486747	0.412048	0.33012	0.253012	0.195181	0.180723	0.086747	0.074699	0.086747	0.053012	0.060241	0.021687	0.031325	0.074699	0.043373	0.014458	0.050602	0.077108	0.038554	0.012048	0.019277	0.014458	0.00241	0	0.024096	0.004819	0	0.007229	0	0.004819	0	0.00241	0
434	0.561446	0.522892	0.426506	0.325301	0.272289	0.171084	0.161446	0.081928	0.077108	0.077108	0.057831	0.06506	0.016867	0.033735	0.06988	0.040964	0.028916	0.045783	0.077108	0.036145	0.009639	0.021687	0.014458	0.00241	0	0.021687	0.007229	0	0.007229	0	0.004819	0	0.00241	0
435	0.566265	0.508434	0.445783	0.318072	0.224096	0.19759	0.168675	0.093976	0.084337	0.072289	0.06747	0.055422	0.019277	0.028916	0.06988	0.043373	0.024096	0.050602	0.074699	0.024096	0.024096	0.019277	0.014458	0.00241	0	0.019277	0.009639	0	0.007229	0	0	0.004819	0.00241	0
436	0.580723	0.489157	0.416867	0.354217	0.243373	0.180723	0.173494	0.086747	0.06988	0.086747	0.06988	0.060241	0.009639	0.031325	0.072289	0.045783	0.014458	0.055422	0.072289	0.024096	0.021687	0.021687	0.014458	0.00241	0	0.019277	0.009639	0	0.007229	0	0	0.004819	0.00241	0
437	0.580723	0.472289	0.407229	0.349398	0.255422	0.19759	0.180723	0.084337	0.077108	0.06747	0.072289	0.057831	0.019277	0.038554	0.06988	0.038554	0.016867	0.06506	0.062651	0.024096	0.024096	0.019277	0.014458	0.00241	0	0.026506	0.00241	0	0.007229	0	0.004819	0	0.00241	0
438	0.575904	0.520482	0.390361	0.327711	0.243373	0.219277	0.161446	0.084337	0.079518	0.062651	0.081928	0.055422	0.019277	0.033735	0.072289	0.028916	0.016867	0.055422	0.079518	0.028916	0.024096	0.019277	0.014458	0.00241	0	0.026506	0.00241	0	0.007229	0	0.004819	0	0.00241	0
439	0.561446	0.486747	0.428916	0.306024	0.262651	0.228916	0.137349	0.106024	0.086747	0.057831	0.081928	0.053012	0.026506	0.031325	0.06988	0.026506	0.021687	0.062651	0.081928	0.019277	0.024096	0.019277	0.014458	0.00241	0	0.024096	0.004819	0	0.007229	0	0.004819	0	0.00241	0
440	0.571084	0.481928	0.414458	0.325301	0.255422	0.236145	0.159036	0.077108	0.077108	0.06747	0.072289	0.053012	0.021687	0.043373	0.079518	0.031325	0.016867	0.060241	0.06988	0.024096	0.024096	0.019277	0.014458	0.00241	0	0.024096	0.004819	0	0.007229	0	0.004819	0	0.00241	0
441	0.568675	0.493976	0.40241	0.342169	0.243373	0.216867	0.171084	0.077108	0.06988	0.079518	0.06506	0.057831	0.019277	0.055422	0.057831	0.033735	0.016867	0.060241	0.086747	0.019277	0.021687	0.021687	0.014458	0.00241	0	0.026506	0.00241	0	0.007229	0	0	0.004819	0.00241	0
442	0.556626	0.503614	0.419277	0.318072	0.243373	0.221687	0.171084	0.089157	0.074699	0.072289	0.06988	0.050602	0.019277	0.06506	0.048193	0.031325	0.021687	0.055422	0.081928	0.024096	0.021687	0.021687	0.014458	0	0.00241	0.021687	0.007229	0	0.007229	0	0.004819	0	0.00241	0
443	0.568675	0.484337	0.407229	0.33494	0.260241	0.216867	0.166265	0.084337	0.06988	0.077108	0.06506	0.062651	0.014458	0.055422	0.06988	0.024096	0.021687	0.040964	0.086747	0.026506	0.024096	0.019277	0.014458	0	0.00241	0.026506	0.00241	0	0.007229	0	0.004819	0	0.00241	0
444	0.551807	0.520482	0.407229	0.342169	0.260241	0.20241	0.156627	0.089157	0.062651	0.06988	0.06506	0.06506	0.019277	0.060241	0.060241	0.028916	0.024096	0.050602	0.077108	0.024096	0.021687	0.021687	0.014458	0	0.00241	0.026506	0.00241	0	0.007229	0	0.004819	0	0.00241	0
445	0.546988	0.498795	0.414458	0.325301	0.250602	0.209639	0.187952	0.091566	0.062651	0.081928	0.060241	0.062651	0.024096	0.040964	0.077108	0.028916	0.016867	0.055422	0.077108	0.024096	0.021687	0.021687	0.014458	0	0.00241	0.024096	0.004819	0	0.007229	0	0	0.004819	0.00241	0
446	0.546988	0.46506	0.436145	0.325301	0.284337	0.204819	0.185542	0.079518	0.06988	0.079518	0.057831	0.057831	0.016867	0.038554	0.086747	0.026506	0.021687	0.062651	0.06506	0.028916	0.007229	0.033735	0.014458	0	0.00241	0.019277	0.009639	0	0.007229	0	0	0.004819	0.00241	0
447	0.537349	0.501205	0.431325	0.315663	0.262651	0.226506	0.166265	0.093976	0.072289	0.074699	0.053012	0.06506	0.016867	0.040964	0.072289	0.038554	0.014458	0.057831	0.06988	0.028916	0.028916	0.012048	0.014458	0	0.00241	0.019277	0.009639	0	0.007229	0	0	0.004819	0.00241	0
448	0.556626	0.489157	0.387952	0.346988	0.257831	0.214458	0.180723	0.091566	0.077108	0.077108	0.060241	0.055422	0.014458	0.040964	0.079518	0.038554	0.012048	0.050602	0.06988	0.038554	0.028916	0.012048	0.014458	0	0.00241	0.021687	0.007229	0	0.007229	0	0	0.004819	0.00241	0
449	0.546988	0.489157	0.426506	0.33494	0.250602	0.214458	0.187952	0.077108	0.060241	0.084337	0.057831	0.06747	0.014458	0.045783	0.074699	0.028916	0.016867	0.055422	0.072289	0.033735	0.028916	0.012048	0.014458	0.00241	0	0.026506	0.00241	0	0.007229	0	0	0.004819	0.00241	0
450	0.554217	0.503614	0.407229	0.320482	0.250602	0.216867	0.171084	0.089157	0.081928	0.06506	0.060241	0.045783	0.045783	0.055422	0.062651	0.033735	0.021687	0.055422	0.06988	0.028916	0.019277	0.021687	0.014458	0	0.00241	0.026506	0.00241	0	0.007229	0	0	0.004819	0.00241	0
451	0.575904	0.489157	0.390361	0.342169	0.26506	0.214458	0.159036	0.081928	0.072289	0.06988	0.053012	0.053012	0.043373	0.060241	0.06747	0.038554	0.014458	0.048193	0.06988	0.031325	0.024096	0.019277	0.012048	0.00241	0	0.024096	0.004819	0	0.007229	0	0	0.004819	0.00241	0
452	0.559036	0.501205	0.404819	0.325301	0.255422	0.214458	0.163855	0.093976	0.074699	0.06747	0.060241	0.048193	0.048193	0.060241	0.062651	0.026506	0.021687	0.036145	0.081928	0.033735	0.021687	0.019277	0.014458	0.00241	0	0.024096	0.004819	0	0.007229	0	0	0.004819	0.00241	0
453	0.546988	0.491566	0.438554	0.33012	0.260241	0.190361	0.154217	0.096386	0.081928	0.06988	0.060241	0.038554	0.053012	0.062651	0.057831	0.033735	0.019277	0.057831	0.06506	0.031325	0.028916	0.012048	0.014458	0.00241	0	0.019277	0.009639	0	0.007229	0	0	0.004819	0.00241	0
454	0.563855	0.486747	0.421687	0.33253	0.26747	0.190361	0.166265	0.074699	0.079518	0.06988	0.06988	0.050602	0.040964	0.060241	0.06506	0.026506	0.019277	0.053012	0.06988	0.031325	0.009639	0.031325	0.004819	0.00241	0.009639	0.026506	0.00241	0	0.007229	0	0	0.004819	0.00241	0
455	0.544578	0.513253	0.409639	0.33253	0.248193	0.214458	0.175904	0.074699	0.074699	0.06506	0.062651	0.055422	0.038554	0.062651	0.060241	0.043373	0.016867	0.045783	0.06747	0.033735	0.009639	0.031325	0.004819	0	0.012048	0.021687	0.007229	0	0.007229	0	0.004819	0	0.00241	0
456	0.573494	0.474699	0.428916	0.327711	0.245783	0.207229	0.173494	0.074699	0.074699	0.077108	0.072289	0.040964	0.040964	0.062651	0.060241	0.045783	0.014458	0.028916	0.081928	0.033735	0.009639	0.031325	0.004819	0	0.012048	0.021687	0.007229	0	0.007229	0	0.004819	0	0.00241	0
457	0.573494	0.506024	0.385542	0.339759	0.238554	0.207229	0.173494	0.086747	0.06988	0.072289	0.079518	0.033735	0.048193	0.062651	0.060241	0.043373	0.019277	0.053012	0.053012	0.028916	0.009639	0.036145	0.004819	0	0.012048	0.026506	0.00241	0	0.007229	0	0.004819	0	0.00241	0
458	0.566265	0.472289	0.412048	0.346988	0.250602	0.216867	0.171084	0.077108	0.060241	0.081928	0.074699	0.036145	0.050602	0.057831	0.062651	0.050602	0.016867	0.050602	0.036145	0.043373	0.007229	0.038554	0.004819	0.00241	0.009639	0.016867	0.012048	0	0.007229	0	0.004819	0	0.00241	0
459	0.573494	0.486747	0.392771	0.33253	0.243373	0.224096	0.168675	0.077108	0.081928	0.06988	0.077108	0.031325	0.055422	0.057831	0.060241	0.050602	0.014458	0.053012	0.036145	0.048193	0.009639	0.036145	0.004819	0.00241	0.009639	0.019277	0.016867	0	0	0	0.004819	0	0.00241	0
460	0.551807	0.498795	0.39759	0.356627	0.248193	0.2	0.180723	0.077108	0.06506	0.072289	0.062651	0.048193	0.053012	0.060241	0.057831	0.053012	0.019277	0.057831	0.028916	0.045783	0.012048	0.033735	0.004819	0.00241	0.009639	0.019277	0.012048	0.004819	0	0	0.004819	0	0.00241	0
461	0.556626	0.501205	0.4	0.342169	0.260241	0.20241	0.185542	0.06506	0.06988	0.050602	0.089157	0.036145	0.043373	0.079518	0.055422	0.040964	0.009639	0.062651	0.038554	0.045783	0.009639	0.038554	0.00241	0.00241	0.009639	0.021687	0.014458	0	0	0	0.004819	0	0.00241	0
462	0.568675	0.486747	0.414458	0.315663	0.26988	0.209639	0.171084	0.062651	0.072289	0.062651	0.06988	0.055422	0.057831	0.060241	0.055422	0.055422	0.021687	0.057831	0.026506	0.040964	0.014458	0.033735	0.00241	0.00241	0.009639	0.021687	0.014458	0	0	0	0.004819	0	0.00241	0
463	0.575904	0.479518	0.404819	0.339759	0.245783	0.228916	0.159036	0.081928	0.057831	0.057831	0.077108	0.055422	0.053012	0.057831	0.055422	0.057831	0.021687	0.053012	0.028916	0.043373	0.007229	0.038554	0.004819	0.00241	0.009639	0.019277	0.016867	0	0	0	0.004819	0	0.00241	0
464	0.539759	0.506024	0.4	0.351807	0.255422	0.212048	0.175904	0.06747	0.06988	0.045783	0.062651	0.072289	0.06506	0.062651	0.053012	0.055422	0.014458	0.040964	0.038554	0.045783	0.009639	0.036145	0.004819	0.00241	0.009639	0.016867	0.019277	0	0	0	0.004819	0	0.00241	0
465	0.554217	0.508434	0.404819	0.339759	0.26747	0.209639	0.161446	0.062651	0.062651	0.072289	0.06988	0.057831	0.053012	0.060241	0.055422	0.053012	0.016867	0.043373	0.036145	0.045783	0.009639	0.036145	0.004819	0.00241	0.009639	0.019277	0.016867	0	0	0	0.004819	0	0.00241	0
466	0.544578	0.508434	0.438554	0.322892	0.236145	0.192771	0.178313	0.077108	0.057831	0.072289	0.060241	0.06747	0.06506	0.062651	0.048193	0.055422	0.009639	0.040964	0.055422	0.040964	0.009639	0.036145	0.004819	0.00241	0	0.028916	0.016867	0	0	0	0.004819	0	0.00241	0
467	0.556626	0.506024	0.424096	0.310843	0.245783	0.216867	0.178313	0.060241	0.033735	0.062651	0.098795	0.06988	0.057831	0.062651	0.043373	0.060241	0.009639	0.043373	0.048193	0.045783	0.012048	0.033735	0.004819	0.00241	0	0.028916	0.016867	0	0	0	0.004819	0	0.00241	0
468	0.559036	0.508434	0.428916	0.303614	0.248193	0.214458	0.168675	0.062651	0.033735	0.079518	0.089157	0.074699	0.057831	0.062651	0.050602	0.043373	0.021687	0.036145	0.050602	0.040964	0.007229	0.038554	0.004819	0.00241	0	0.028916	0.016867	0	0	0	0.004819	0	0.00241	0
469	0.571084	0.498795	0.424096	0.318072	0.245783	0.192771	0.166265	0.081928	0.043373	0.06988	0.098795	0.06747	0.055422	0.045783	0.060241	0.050602	0.014458	0.048193	0.038554	0.043373	0.014458	0.031325	0.004819	0.00241	0	0.026506	0.019277	0	0	0	0.004819	0	0.00241	0
470	0.556626	0.508434	0.433735	0.320482	0.255422	0.190361	0.168675	0.055422	0.040964	0.074699	0.101205	0.074699	0.060241	0.048193	0.050602	0.048193	0.012048	0.050602	0.038554	0.045783	0.012048	0.033735	0.004819	0.00241	0	0.028916	0.016867	0	0	0	0.004819	0	0.00241	0
471	0.563855	0.518072	0.416867	0.322892	0.245783	0.204819	0.159036	0.055422	0.048193	0.081928	0.089157	0.06988	0.057831	0.053012	0.055422	0.043373	0.019277	0.048193	0.038554	0.043373	0.009639	0.036145	0.004819	0.00241	0	0.028916	0.016867	0	0	0	0.004819	0	0.00241	0
472	0.549398	0.493976	0.412048	0.315663	0.260241	0.204819	0.187952	0.06988	0.031325	0.081928	0.103614	0.057831	0.055422	0.057831	0.062651	0.040964	0.014458	0.043373	0.048193	0.043373	0.009639	0.036145	0.00241	0.004819	0	0.028916	0.016867	0	0	0	0.004819	0	0.00241	0
473	0.549398	0.506024	0.40241	0.320482	0.236145	0.243373	0.187952	0.06506	0.031325	0.06747	0.101205	0.057831	0.062651	0.053012	0.038554	0.060241	0.016867	0.048193	0.043373	0.043373	0.012048	0.033735	0.00241	0.004819	0	0.026506	0.019277	0	0	0	0.004819	0	0.00241	0
474	0.546988	0.518072	0.404819	0.320482	0.248193	0.216867	0.190361	0.060241	0.043373	0.06506	0.089157	0.06988	0.057831	0.048193	0.048193	0.057831	0.014458	0.043373	0.043373	0.048193	0.012048	0.033735	0.00241	0.004819	0	0.031325	0.014458	0	0	0	0.004819	0	0.00241	0
475	0.554217	0.503614	0.395181	0.310843	0.248193	0.219277	0.209639	0.062651	0.048193	0.072289	0.106024	0.050602	0.050602	0.055422	0.043373	0.053012	0.019277	0.050602	0.038554	0.043373	0.007229	0.033735	0.007229	0.004819	0	0.028916	0.016867	0	0	0	0.004819	0	0.00241	0
476	0.554217	0.506024	0.395181	0.313253	0.250602	0.219277	0.195181	0.06988	0.050602	0.072289	0.091566	0.062651	0.048193	0.048193	0.055422	0.055422	0.014458	0.038554	0.053012	0.040964	0.009639	0.031325	0.007229	0.004819	0	0.028916	0.016867	0	0	0	0.004819	0	0.00241	0
477	0.546988	0.525301	0.39759	0.291566	0.245783	0.228916	0.19759	0.084337	0.043373	0.062651	0.093976	0.053012	0.048193	0.053012	0.048193	0.062651	0.019277	0.045783	0.040964	0.045783	0.009639	0.031325	0.004819	0.007229	0	0.028916	0.016867	0	0	0	0.004819	0	0.00241	0
478	0.549398	0.498795	0.419277	0.303614	0.240964	0.212048	0.207229	0.074699	0.053012	0.072289	0.089157	0.057831	0.045783	0.053012	0.048193	0.062651	0.016867	0.050602	0.038554	0.040964	0.007229	0.033735	0.007229	0.004819	0	0.031325	0.014458	0	0	0	0.004819	0	0.00241	0
479	0.568675	0.501205	0.373494	0.310843	0.255422	0.209639	0.207229	0.072289	0.06747	0.06747	0.098795	0.048193	0.021687	0.06747	0.050602	0.062651	0.014458	0.050602	0.045783	0.040964	0.007229	0.033735	0.007229	0.004819	0	0.031325	0.014458	0	0	0	0.004819	0	0.00241	0
480	0.539759	0.484337	0.414458	0.306024	0.262651	0.228916	0.192771	0.06506	0.060241	0.06506	0.106024	0.055422	0.024096	0.06506	0.053012	0.06747	0.014458	0.045783	0.040964	0.043373	0.009639	0.031325	0.007229	0.004819	0	0.028916	0.016867	0	0	0	0.004819	0	0.00241	0
481	0.537349	0.493976	0.404819	0.296386	0.281928	0.219277	0.187952	0.079518	0.050602	0.06747	0.101205	0.053012	0.031325	0.06988	0.062651	0.053012	0.012048	0.043373	0.050602	0.038554	0.007229	0.038554	0.00241	0.004819	0	0.031325	0.014458	0	0	0	0.004819	0	0.00241	0
482	0.518072	0.496386	0.39759	0.298795	0.279518	0.240964	0.187952	0.086747	0.045783	0.062651	0.106024	0.053012	0.026506	0.074699	0.055422	0.043373	0.016867	0.06506	0.031325	0.048193	0.014458	0.033735	0	0.004819	0	0.028916	0.016867	0	0	0	0.004819	0	0.00241	0
483	0.522892	0.503614	0.39759	0.315663	0.26747	0.228916	0.19759	0.074699	0.057831	0.06747	0.086747	0.040964	0.043373	0.06988	0.050602	0.045783	0.024096	0.053012	0.045783	0.040964	0.014458	0.033735	0	0.004819	0	0.026506	0.019277	0	0	0	0.004819	0	0.00241	0
484	0.53494	0.501205	0.383133	0.322892	0.255422	0.236145	0.180723	0.081928	0.048193	0.079518	0.091566	0.053012	0.036145	0.074699	0.050602	0.048193	0.012048	0.050602	0.050602	0.043373	0.016867	0.031325	0.00241	0.00241	0	0.028916	0.016867	0	0	0	0.004819	0	0.00241	0
485	0.53012	0.503614	0.395181	0.325301	0.248193	0.214458	0.214458	0.079518	0.048193	0.072289	0.084337	0.045783	0.043373	0.077108	0.055422	0.038554	0.016867	0.050602	0.043373	0.048193	0.014458	0.033735	0.00241	0.00241	0	0.028916	0.016867	0	0	0	0.004819	0	0.00241	0
486	0.544578	0.498795	0.440964	0.298795	0.255422	0.2	0.190361	0.086747	0.045783	0.06747	0.086747	0.053012	0.040964	0.074699	0.050602	0.045783	0.012048	0.055422	0.045783	0.040964	0.014458	0.033735	0.00241	0.00241	0.009639	0.021687	0.014458	0	0	0	0.004819	0	0.00241	0
487	0.559036	0.501205	0.404819	0.286747	0.274699	0.209639	0.19759	0.077108	0.050602	0.06506	0.081928	0.050602	0.043373	0.074699	0.053012	0.045783	0.007229	0.060241	0.045783	0.045783	0.014458	0.033735	0	0.00241	0.012048	0.019277	0.016867	0	0	0	0.004819	0	0.00241	0
488	0.549398	0.486747	0.445783	0.289157	0.253012	0.195181	0.209639	0.077108	0.043373	0.074699	0.079518	0.062651	0.040964	0.072289	0.050602	0.043373	0.014458	0.057831	0.040964	0.048193	0.012048	0.021687	0.014458	0.00241	0.00241	0.031325	0.014458	0	0	0.004819	0	0	0.00241	0
489	0.563855	0.489157	0.412048	0.296386	0.257831	0.224096	0.19759	0.06747	0.053012	0.06506	0.084337	0.050602	0.043373	0.06747	0.057831	0.048193	0.007229	0.053012	0.048193	0.048193	0.012048	0.021687	0.014458	0.00241	0.012048	0.019277	0.016867	0	0	0.004819	0	0	0.00241	0
490	0.539759	0.498795	0.39759	0.315663	0.253012	0.231325	0.214458	0.06988	0.045783	0.060241	0.084337	0.057831	0.031325	0.06988	0.050602	0.053012	0.009639	0.060241	0.045783	0.045783	0.014458	0.031325	0.00241	0.00241	0.012048	0.019277	0.016867	0	0.004819	0	0	0	0.00241	0
491	0.554217	0.498795	0.409639	0.296386	0.281928	0.209639	0.216867	0.06506	0.045783	0.06506	0.06506	0.060241	0.038554	0.072289	0.055422	0.040964	0.012048	0.055422	0.045783	0.045783	0.012048	0.033735	0.00241	0.00241	0.012048	0.019277	0.016867	0.004819	0	0	0	0	0.00241	0
492	0.559036	0.486747	0.414458	0.308434	0.279518	0.219277	0.192771	0.055422	0.062651	0.060241	0.072289	0.048193	0.040964	0.081928	0.050602	0.040964	0.012048	0.06747	0.036145	0.045783	0.014458	0.031325	0.00241	0.00241	0.012048	0.021687	0.014458	0.004819	0	0	0	0	0.00241	0
493	0.549398	0.498795	0.40241	0.306024	0.26506	0.214458	0.209639	0.086747	0.050602	0.053012	0.072289	0.053012	0.040964	0.077108	0.055422	0.038554	0.012048	0.062651	0.038554	0.048193	0.014458	0.031325	0.00241	0.00241	0.012048	0.016867	0.019277	0.004819	0	0	0	0	0.00241	0
494	0.578313	0.489157	0.416867	0.286747	0.257831	0.224096	0.19759	0.06747	0.050602	0.06988	0.079518	0.045783	0.045783	0.06747	0.057831	0.040964	0.016867	0.057831	0.043373	0.040964	0.012048	0.033735	0.00241	0.00241	0.012048	0.016867	0.019277	0.004819	0	0	0	0	0.00241	0
495	0.53012	0.506024	0.448193	0.286747	0.274699	0.221687	0.20241	0.06747	0.040964	0.050602	0.089157	0.040964	0.033735	0.077108	0.06506	0.040964	0.016867	0.06506	0.033735	0.043373	0.012048	0.033735	0.00241	0.00241	0.028916	0.004819	0.007229	0.004819	0.007229	0	0	0	0.00241	0
496	0.546988	0.493976	0.419277	0.318072	0.262651	0.214458	0.204819	0.06506	0.055422	0.062651	0.06747	0.040964	0.045783	0.074699	0.06747	0.036145	0.009639	0.072289	0.036145	0.040964	0.014458	0.031325	0.004819	0	0.028916	0.00241	0.009639	0.004819	0.007229	0	0	0	0.00241	0
497	0.53253	0.515663	0.392771	0.318072	0.274699	0.240964	0.209639	0.053012	0.048193	0.050602	0.062651	0.062651	0.036145	0.06747	0.072289	0.038554	0.014458	0.06506	0.036145	0.043373	0.007229	0.026506	0.016867	0	0.028916	0	0.012048	0.004819	0	0.007229	0	0	0.00241	0
498	0.527711	0.503614	0.438554	0.313253	0.248193	0.221687	0.216867	0.057831	0.060241	0.055422	0.050602	0.060241	0.043373	0.060241	0.053012	0.055422	0.016867	0.06988	0.036145	0.045783	0.004819	0.028916	0.016867	0	0.028916	0.00241	0.009639	0.004819	0	0.007229	0	0	0.00241	0
499	0.53494	0.506024	0.424096	0.320482	0.255422	0.221687	0.209639	0.057831	0.050602	0.055422	0.062651	0.060241	0.031325	0.06747	0.053012	0.057831	0.016867	0.06988	0.038554	0.038554	0.009639	0.026506	0.016867	0	0.028916	0.004819	0.007229	0.004819	0	0.007229	0	0	0.00241	0
500	0.542169	0.506024	0.39759	0.310843	0.26988	0.231325	0.212048	0.06988	0.040964	0.055422	0.060241	0.062651	0.031325	0.06747	0.060241	0.062651	0.014458	0.055422	0.045783	0.036145	0.007229	0.028916	0.016867	0	0.028916	0.00241	0.009639	0.004819	0	0.007229	0	0	0.00241	0
