# Supplementary material for: Prediction of Pharmacological and Xenobiotic Responses to Drugs Based on Time Course Gene Expression Profiles
Source: PLoS One. 2009 Dec 2;4(12):e8126. doi: 10.1371/journal.pone.0008126 (PMC2780314; doi:10.1371/journal.pone.0008126)
Supplement: Table S2 — The detailed information of 141 features. The first column is the feature name (probe name with time point). There are 3 time points: day 1, 3 and 5 after treatment start. The third column is the mRMR score. (0.12 MB XLS) [file pone.0008126.s002.xls]

## Sheet: Sheet1
	Feature Name	ProbeID	Score	Gene.title	Gene.symbol	Gene.ID	UniGene.title	UniGene.symbol	UniGene.ID	Nucleotide.Title	GI	GenBank.Accession	Chromosome.location	Chromosome.annotation	GO.Function	GO.Process	GO.Component	GO.Function.ID	GO.Process.ID	GO.Component.ID
1	X15834-1	X15834_PROBE1	0.301	cholinergic receptor, nicotinic, beta polypeptide 4	Chrnb4	25103				Rattus norvegicus cholinergic receptor, nicotinic, beta polypeptide 4 (Chrnb4), mRNA	148747284	NM_052806	8q24	Chromosome 8, NC_005107.2 (58586165..58605605, complement)	GABA-A receptor activity///acetylcholine receptor activity///channel activity///extracellular ligand-gated ion channel activity///ion channel activity///nicotinic acetylcholine-activated cation-selective channel activity	ion transport///signal transduction///synaptic transmission///synaptic transmission, cholinergic///transport	extracellular space///integral to membrane///membrane///nicotinic acetylcholine-gated receptor-channel complex///nicotinic acetylcholine-gated receptor-channel complex	GO:0004890///GO:0015464///GO:0015267///GO:0005230///GO:0005216///GO:0004889	GO:0006811///GO:0007165///GO:0007268///GO:0007271///GO:0006810	GO:0005615///GO:0016021///GO:0016020///GO:0005892///GO:0005892
2	AI406520-5	AI406520_PROBE1	0.248				Transcribed locus		Rn.16368	EST234806 Normalized rat brain, Bento Soares Rattus sp. cDNA clone RBRDL16 3- end, mRNA sequence	4250024	AI406520
3	BF392344-5	BF392344_PROBE1	0.235	myotubularin related protein 7 (predicted)	Mtmr7_predicted	306490	Myotubularin related protein 7 (predicted)	Mtmr7_predicted	Rn.12785	UI-R-CA0-bfi-a-07-0-UI.s1 UI-R-CA0 Rattus norvegicus cDNA clone UI-R-CA0-bfi-a-07-0-UI 3-, mRNA sequence	11377201	BF392344	16q12.1	Chromosome 16, NC_005115.2 (54982206..55073182)	actin binding///actin binding///inositol or phosphatidylinositol phosphatase activity///inositol or phosphatidylinositol phosphatase activity///protein binding///protein tyrosine phosphatase activity	phospholipid dephosphorylation///protein amino acid dephosphorylation	cytosol///membrane fraction	GO:0003779///GO:0003779///GO:0004437///GO:0004437///GO:0005515///GO:0004725	GO:0046839///GO:0006470	GO:0005829///GO:0005624
4	BF289225-5	BF289225_PROBE1	0.235				Transcribed locus, strongly similar to XP_001110847.1 similar to MAK31-like...		Rn.205010	UI-R-CA0-bkq-f-11-0-UI.s1 UI-R-CA0 Rattus norvegicus cDNA clone UI-R-CA0-bkq-f-11-0-UI 3-, mRNA sequence	11404129	BF416140
5	AI136848-3	AI136848_PROBE1	0.232	similar to DNA segment, Chr 11, ERATO Doi 18, expressed	RGD1309472	303333	Similar to DNA segment, Chr 11, ERATO Doi 18, expressed	RGD1309472	Rn.153975	UI-R-C2p-of-b-09-0-UI.s1 UI-R-C2p Rattus norvegicus cDNA clone UI-R-C2p-of-b-09-0-UI 3-, mRNA sequence	3637625	AI136848	10q25	Chromosome 10, NC_005109.2 (64576068..64582504)	folic acid transporter activity///heme transporter activity///transporter activity///transporter activity	folic acid transport///heme transport///transport///transport	apical plasma membrane///cytoplasm///integral to membrane///membrane///membrane	GO:0008517///GO:0015232///GO:0005215///GO:0005215	GO:0015884///GO:0015886///GO:0006810///GO:0006810	GO:0016324///GO:0005737///GO:0016021///GO:0016020///GO:0016020
6	NM_012838-5	NM_012838_PROBE1	0.222	cystatin B	Cstb	25308				Rattus norvegicus cystatin B (Cstb), mRNA	158517948	NM_012838	20p12	Chromosome 20, NC_005119.2 (10576664..10578696, complement)	cysteine protease inhibitor activity///cysteine protease inhibitor activity	adult locomotory behavior///adult locomotory behavior///regulation of apoptosis	intracellular	GO:0004869///GO:0004869	GO:0008344///GO:0008344///GO:0042981	GO:0005622
7	BF281319-1	BF281319_PROBE1	0.214	tubulin-specific chaperone e	Tbce	361255				Rattus norvegicus tubulin-specific chaperone e, mRNA (cDNA clone IMAGE:7115522), containing frame-shift errors	51261290	BC079444	17q12.1	Chromosome 17, NC_005116.2 (59485451..59533041)	chaperone binding///molecular_function///protein binding///unfolded protein binding	alpha-tubulin folding///axonogenesis///axonogenesis///beta-tubulin folding///biological_process///microtubule cytoskeleton organization and biogenesis///microtubule cytoskeleton organization and biogenesis///protein folding///tubulin folding	cellular_component///cytoskeleton///microtubule	GO:0051087///GO:0003674///GO:0005515///GO:0051082	GO:0007024///GO:0007409///GO:0007409///GO:0007025///GO:0008150///GO:0000226///GO:0000226///GO:0006457///GO:0007021	GO:0005575///GO:0005856///GO:0005874
8	U46118-5	U46118_PROBE1	0.216	cytochrome P450, family 3, subfamily a, polypeptide 9	Cyp3a9	171352				Rattus norvegicus cytochrome P450, family 3, subfamily a, polypeptide 9 (Cyp3a9), mRNA	139948369	NM_147206	12q11	Chromosome 12, NC_005111.2 (17164386..17204604)	heme binding///iron ion binding///metal ion binding///oxidoreductase activity, acting on paired donors, with incorporation or reduction of molecular oxygen, reduced flavin or flavoprotein as one donor, and incorporation of one atom of oxygen///unspecific monooxygenase activity	electron transport///response to stimulus///sensory perception of smell	endoplasmic reticulum///membrane///microsome	GO:0020037///GO:0005506///GO:0046872///GO:0016712///GO:0050381	GO:0006118///GO:0050896///GO:0007608	GO:0005783///GO:0016020///GO:0005792
9	NM_013120-1	NM_013120_PROBE1	0.212	glucokinase regulatory protein	Gckr	25658				Rattus norvegicus glucokinase regulatory protein (Gckr), mRNA	52138600	NM_013120		Chromosome 6	enzyme binding///enzyme binding///enzyme inhibitor activity///enzyme inhibitor activity///enzyme regulator activity///enzyme regulator activity///protein binding///protein binding///protein domain specific binding///sugar binding///sugar binding///sugar binding	carbohydrate metabolic process///cell glucose homeostasis///glucose metabolic process///negative regulation of catalytic activity///protein import into nucleus, translocation	cytoplasm///nucleus///nucleus	GO:0019899///GO:0019899///GO:0004857///GO:0004857///GO:0030234///GO:0030234///GO:0005515///GO:0005515///GO:0019904///GO:0005529///GO:0005529///GO:0005529	GO:0005975///GO:0001678///GO:0006006///GO:0043086///GO:0000060	GO:0005737///GO:0005634///GO:0005634
10	AI600036-3	AI600036_PROBE1	0.216				Transcribed locus		Rn.71484	EST251739 Normalized rat embryo, Bento Soares Rattus sp. cDNA clone REMDO74 3- end, mRNA sequence	4609084	AI600036
11	NM_012964-1	NM_012964_PROBE1	0.212	hyaluronan mediated motility receptor (RHAMM)	Hmmr	25460	Hyaluronan mediated motility receptor (RHAMM)	Hmmr	Rn.92304	UI-R-FJ0-cpw-k-24-0-UI.s1 UI-R-FJ0 Rattus norvegicus cDNA clone UI-R-FJ0-cpw-k-24-0-UI 3-, mRNA sequence	24995237	CA504283	10q12	Chromosome 10, NC_005109.2 (25733375..25762825, complement)	hyaluronic acid binding///receptor activity	cell motility///cell-cell signaling///cytoskeleton organization and biogenesis		GO:0005540///GO:0004872	GO:0006928///GO:0007267///GO:0007010
12	AW144760-5	AW144760_PROBE1	0.212	replication factor C (activator 1) 3	Rfc3	288414	Replication factor C (activator 1) 3	Rfc3	Rn.3711	EST291507 Normalized rat embryo, Bento Soares Rattus sp. cDNA clone RGIBV57 5- end similar to replication factor C 38 kDa subunit, mRNA sequence	6161251	AW144760	12p12	Chromosome 12, NC_005111.2 (3224493..3235256, complement)	ATP binding///DNA-directed DNA polymerase activity///enzyme activator activity///nucleoside-triphosphatase activity///nucleotide binding///nucleotide binding	DNA strand elongation during DNA replication	DNA replication factor C complex	GO:0005524///GO:0003887///GO:0008047///GO:0017111///GO:0000166///GO:0000166	GO:0006271	GO:0005663
13	BF284692-5	BF284692_PROBE1	0.208				Transcribed locus		Rn.11891	UI-R-FJ0-cpy-n-20-0-UI.s1 UI-R-FJ0 Rattus norvegicus cDNA clone UI-R-FJ0-cpy-n-20-0-UI 3-, mRNA sequence	24996290	CA505336
14	BF282174-3	BF282174_PROBE1	0.208				Transcribed locus, strongly similar to NP_001039930.1 protein LOC540032 [Bo...		Rn.25205	UI-R-DZ1-cnj-f-13-0-UI.s1 NCI_CGAP_DZ1 Rattus norvegicus cDNA clone IMAGE:7346415 3-, mRNA sequence	20423530	BQ207065
15	BF288129-5	BF288129_PROBE1	0.205	protein tyrosine phosphatase, receptor type, C	Ptprc	24699	Protein tyrosine phosphatase, receptor type, C	Ptprc	Rn.90166	EST452720 Rat Gene Index, normalized rat, Rattus norvegicus cDNA Rattus norvegicus cDNA clone RGIGP86 3- sequence, mRNA sequence	11219199	BF288129	13q13	Chromosome 13, NC_005112.2 (51246163..51357995, complement)	hydrolase activity///protein binding///protein kinase binding///protein kinase regulator activity///transmembrane receptor protein tyrosine phosphatase activity///transmembrane receptor protein tyrosine phosphatase activity	B cell differentiation///B cell proliferation///T cell differentiation///T cell proliferation///T cell receptor signaling pathway///cell surface receptor linked signal transduction///negative regulation of protein kinase activity///positive regulation of protein kinase activity///protein amino acid dephosphorylation///protein amino acid dephosphorylation///response to gamma radiation	external side of plasma membrane///integral to membrane///internal side of plasma membrane	GO:0016787///GO:0005515///GO:0019901///GO:0019887///GO:0005001///GO:0005001	GO:0030183///GO:0042100///GO:0030217///GO:0042098///GO:0050852///GO:0007166///GO:0006469///GO:0045860///GO:0006470///GO:0006470///GO:0010332	GO:0009897///GO:0016021///GO:0009898
16	AA848821-3	AA848821_PROBE1	0.205				Transcribed locus, moderately similar to XP_001083516.1 similar to Histone ...		Rn.3987	UI-R-DN1-ckg-f-24-0-UI.s1 UI-R-DN1 Rattus norvegicus cDNA clone UI-R-DN1-ckg-f-24-0-UI 3-, mRNA sequence	20365861	BQ190310
17	BF283751-3	BF283751_PROBE1	0.205	calreticulin 3	Calr3	364529	Calreticulin 3	Calr3	Rn.144131	UI-R-DK0-cgc-e-09-0-UI.s1 UI-R-DK0 Rattus norvegicus cDNA clone UI-R-DK0-cgc-e-09-0-UI 3-, mRNA sequence	14962347	BI297193	16p14	Chromosome 16, NC_005115.2 (17814237..17842744)	calcium ion binding///unfolded protein binding	protein folding	endoplasmic reticulum	GO:0005509///GO:0051082	GO:0006457	GO:0005783
18	AW915847-3	AW915847_PROBE1	0.203	solute carrier family 15, member 3	Slc15a3	246239				Rattus norvegicus solute carrier family 15, member 3 (Slc15a3), mRNA	21326468	NM_139341	1q43	Chromosome 1, NC_005100.2 (213341322..213356103)	proton-dependent oligopeptide secondary active transmembrane transporter activity///transporter activity///transporter activity	oligopeptide transport///oligopeptide transport///protein catabolic process///transport	integral to membrane///integral to membrane///lysosomal membrane///membrane///membrane	GO:0005427///GO:0005215///GO:0005215	GO:0006857///GO:0006857///GO:0030163///GO:0006810	GO:0016021///GO:0016021///GO:0005765///GO:0016020///GO:0016020
19	BE110557-1	BE110557_PROBE1	0.201				Transcribed locus		Rn.47341	UI-R-BJ1-avt-d-06-0-UI.s1 UI-R-BJ1 Rattus norvegicus cDNA clone UI-R-BJ1-avt-d-06-0-UI 3-, mRNA sequence	8502662	BE110557
20	AW917258-3	AW917258_PROBE1	0.202	similar to Breast carcinoma amplified sequence 3 homolog (K20D4) (predicted)	RGD1560788_predicted	363662	Similar to Breast carcinoma amplified sequence 3 homolog (K20D4) (predicted)	RGD1560788_predicted	Rn.203379	EST348562 Rat gene index, normalized rat, norvegicus, Bento Soares Rattus norvegicus cDNA clone RGIEB41 5- end, mRNA sequence	8083004	AW917258	10q26	Chromosome 10, NC_005109.2 (73617547..74078190)
21	BE111690-1	BE111690_PROBE1	0.201				Transcribed locus		Rn.27177	UI-R-CV2-chy-h-04-0-UI.s1 UI-R-CV2 Rattus norvegicus cDNA clone UI-R-CV2-chy-h-04-0-UI 3-, mRNA sequence	14976203	BI299923
22	AI411217-3	AI411217_PROBE1	0.201	PYD and CARD domain containing	Pycard	282817				Rattus norvegicus PYD and CARD domain containing (Pycard), mRNA	27229293	NM_172322	1q36	Chromosome 1, NC_005100.2 (187276089..187277122, complement)	Pyrin domain binding///caspase activity///protein binding///protein homodimerization activity///transcription factor activity	induction of apoptosis///inflammatory response///positive regulation of caspase activity///positive regulation of interleukin-1 beta secretion///proteolysis///regulation of apoptosis///regulation of apoptosis///regulation of caspase activity///regulation of transcription, DNA-dependent	cytoplasm///cytosol///extracellular region///intracellular	GO:0032090///GO:0030693///GO:0005515///GO:0042803///GO:0003700	GO:0006917///GO:0006954///GO:0043280///GO:0050718///GO:0006508///GO:0042981///GO:0042981///GO:0043281///GO:0006355	GO:0005737///GO:0005829///GO:0005576///GO:0005622
23	AB023781-1	AB023781_PROBE1	0.2	cathepsin Z	Ctsz	252929				Rattus norvegicus cathepsin Z (Ctsz), mRNA	34328539	NM_183330		Chromosome 3	cysteine-type endopeptidase activity///cysteine-type endopeptidase activity	proteolysis	extracellular space	GO:0004197///GO:0004197	GO:0006508	GO:0005615
24	AJ303456-1	AJ303456_PROBE1	0.199	Wiskott-Aldrich syndrome protein interacting protein	Waspip	117538	Wiskott-Aldrich syndrome protein interacting protein	Waspip	Rn.161803	EST232039 Normalized rat ovary, Bento Soares Rattus sp. cDNA clone ROVCS31 3- end, mRNA sequence	3828983	AI235477	3q23	Chromosome 3, NC_005102.2 (55944490..56003310, complement)	actin binding///actin binding///profilin binding	actin cytoskeleton organization and biogenesis///actin filament-based movement///actin filament-based movement///actin polymerization and/or depolymerization///cell morphogenesis///protein complex assembly	actin cytoskeleton///actin filament	GO:0003779///GO:0003779///GO:0005522	GO:0030036///GO:0030048///GO:0030048///GO:0008154///GO:0000902///GO:0006461	GO:0015629///GO:0005884
25	BF283830-5	BF283830_PROBE1	0.198	adaptor-related protein complex 1, sigma 2 subunit (predicted)	Ap1s2_predicted	302671	Adaptor-related protein complex 1, sigma 2 subunit (predicted)	Ap1s2_predicted	Rn.17309	UI-R-DQ1-cli-n-15-0-UI.s1 UI-R-DQ1 Rattus norvegicus cDNA clone UI-R-DQ1-cli-n-15-0-UI 3-, mRNA sequence	20416385	BQ199920	Xq21	Chromosome X, NC_005120.2 (51292396..51356541, complement)
26	AJ242554-1	AJ242554_PROBE1	0.198	amiloride-sensitive cation channel 4, pituitary	Accn4	63882				Rattus norvegicus amiloride-sensitive cation channel 4, pituitary (Accn4), mRNA	119637834	NM_022234	9q33	Chromosome 9, NC_005108.2 (74728312..74749650)	ion channel activity///ion channel activity///sodium channel activity///sodium ion binding	ion transport///sodium ion transport	integral to membrane///membrane	GO:0005216///GO:0005216///GO:0005272///GO:0031402	GO:0006811///GO:0006814	GO:0016021///GO:0016020
27	AF273025-5	AF273025_PROBE1	0.196	solute carrier family 38, member 3	Slc38a3	252919				Rattus norvegicus solute carrier family 38, member 3 (Slc38a3), mRNA	21955256	NM_145776	8q32	Chromosome 8, NC_005107.2 (112898407..112914450, complement)	L-alanine transmembrane transporter activity///L-alanine transmembrane transporter activity///L-asparagine transmembrane transporter activity///L-asparagine transmembrane transporter activity///L-glutamine transmembrane transporter activity///L-glutamine transmembrane transporter activity///L-histidine transmembrane transporter activity///L-histidine transmembrane transporter activity///amino aci…	L-alanine transport///L-alanine transport///amino acid transport///amino acid transport///asparagine transport///asparagine transport///glutamine transport///glutamine transport///histidine transport///histidine transport///ion transport///sodium ion transport	integral to membrane///integral to plasma membrane///integral to plasma membrane///membrane///plasma membrane	GO:0015180///GO:0015180///GO:0015182///GO:0015182///GO:0015186///GO:0015186///GO:0005290///GO:0005290///GO:0015171///GO:0015297///GO:0031402///GO:0015293	GO:0015808///GO:0015808///GO:0006865///GO:0006865///GO:0006867///GO:0006867///GO:0006868///GO:0006868///GO:0015817///GO:0015817///GO:0006811///GO:0006814	GO:0016021///GO:0005887///GO:0005887///GO:0016020///GO:0005886
28	NM_017139-5	NM_017139_PROBE1	0.197	proenkephalin 1	Penk1	29237				Rattus norvegicus proenkephalin 1 (Penk1), mRNA	8393943	NM_017139	5q12	Chromosome 5, NC_005104.2 (17509323..17514265, complement)	opioid peptide activity	behavior///behavioral fear response///neuropeptide signaling pathway///sensory perception of pain		GO:0001515	GO:0007610///GO:0001662///GO:0007218///GO:0019233
29	BF413176-3	BF413176_PROBE1	0.196							UI-R-BT1-bnx-f-02-0-UI.s1 UI-R-BT1 Rattus norvegicus cDNA clone UI-R-BT1-bnx-f-02-0-UI 3-, mRNA sequence	11401165	BF413176
30	NM_017124-3	NM_017124_PROBE1	0.197	CD37 antigen	Cd37	29185				Rattus norvegicus CD37 antigen (Cd37), mRNA	8393072	NM_017124	1q22	Chromosome 1, NC_005100.2 (95709961..95715116, complement)			integral to membrane///integral to membrane///membrane///plasma membrane			GO:0016021///GO:0016021///GO:0016020///GO:0005886
31	U33500-3	U33500_PROBE1	0.196	retinol dehydrogenase 2	Rdh2	299511				Rattus norvegicus retinol dehydrogenase 2 (Rdh2), mRNA	40363269	NM_199208	7q22	Chromosome 7, NC_005106.2 (67752257..67766999)	oxidoreductase activity///retinol dehydrogenase activity///retinol dehydrogenase activity	metabolic process///retinoic acid metabolic process///retinol metabolic process	endoplasmic reticulum///microsome	GO:0016491///GO:0004745///GO:0004745	GO:0008152///GO:0042573///GO:0042572	GO:0005783///GO:0005792
32	AW920179-3	AW920179_PROBE1	0.193	Fas apoptotic inhibitory molecule	Faim3	548326	Fas apoptotic inhibitory molecule	Faim3	Rn.23441	UI-R-DN1-cmt-o-09-0-UI.s1 UI-R-DN1 Rattus norvegicus cDNA clone UI-R-DN1-cmt-o-09-0-UI 3-, mRNA sequence	20419499	BQ203034	13q13	Chromosome 13, NC_005112.2 (43815827..43830062)		immune response	integral to membrane///membrane		GO:0006955	GO:0016021///GO:0016020
33	BF551250-1	BF551250_PROBE1	0.192	FK506 binding protein 5	Fkbp5	361810				Rattus norvegicus FK506 binding protein 5, mRNA (cDNA clone MGC:94621 IMAGE:7191081), complete cds	55250759	BC085868	20p12	Chromosome 20, NC_005119.2 (6637478..6722753, complement)	FK506 binding///binding///isomerase activity	protein folding///protein folding	nucleus	GO:0005528///GO:0005488///GO:0016853	GO:0006457///GO:0006457	GO:0005634
34	BF413176-1	BF413176_PROBE1	0.192							UI-R-BT1-bnx-f-02-0-UI.s1 UI-R-BT1 Rattus norvegicus cDNA clone UI-R-BT1-bnx-f-02-0-UI 3-, mRNA sequence	11401165	BF413176
35	NM_012793-5	NM_012793_PROBE1	0.191	guanidinoacetate methyltransferase	Gamt	25257				Rattus norvegicus guanidinoacetate methyltransferase (Gamt), mRNA	6978872	NM_012793	7q11	Chromosome 7, NC_005106.2 (10959990..10962720)	S-adenosylmethionine-dependent methyltransferase activity///guanidinoacetate N-methyltransferase activity///guanidinoacetate N-methyltransferase activity///guanidinoacetate N-methyltransferase activity///methyltransferase activity///methyltransferase activity///protein homodimerization activity///transferase activity	S-adenosylhomocysteine metabolic process///S-adenosylmethionine metabolic process///creatine biosynthetic process///creatine biosynthetic process///creatine biosynthetic process///creatine biosynthetic process///muscle contraction///organ morphogenesis///organ morphogenesis///regulation of body size///regulation of body size///spermatogenesis///spermatogenesis	cellular_component	GO:0008757///GO:0030731///GO:0030731///GO:0030731///GO:0008168///GO:0008168///GO:0042803///GO:0016740	GO:0046498///GO:0046500///GO:0006601///GO:0006601///GO:0006601///GO:0006601///GO:0006936///GO:0009887///GO:0009887///GO:0040014///GO:0040014///GO:0007283///GO:0007283	GO:0005575
36	AF306457-5	AF306457_PROBE1	0.19	RAN, member RAS oncogene family	Ran	84509				Rattus norvegicus RAN, member RAS oncogene family (Ran), mRNA	16758181	NM_053439	12q14	Chromosome 12, NC_005111.2 (28736786..28739921, complement)	GTP binding///GTP binding///GTPase activity///GTPase activity///nucleotide binding///protein binding///protein binding	intracellular protein transport///intracellular protein transport///microtubule cytoskeleton organization and biogenesis///nucleocytoplasmic transport///nucleocytoplasmic transport///protein export from nucleus///protein import into nucleus///protein import into nucleus///protein import into nucleus///protein transport///signal transduction///small GTPase mediated signal transduction///small GTPa…	nucleus///nucleus	GO:0005525///GO:0005525///GO:0003924///GO:0003924///GO:0000166///GO:0005515///GO:0005515	GO:0006886///GO:0006886///GO:0000226///GO:0006913///GO:0006913///GO:0006611///GO:0006606///GO:0006606///GO:0006606///GO:0015031///GO:0007165///GO:0007264///GO:0007264///GO:0007286	GO:0005634///GO:0005634
37	AI172189-3	AI172189_PROBE1	0.191	similar to hypothetical protein D4Ertd89e	RGD1305703	362521				Rattus norvegicus similar to hypothetical protein D4Ertd89e, mRNA (cDNA clone MGC:94772 IMAGE:7106021), complete cds	51259412	BC079336	5q24	Chromosome 5, NC_005104.2 (71275819..71311539)	DNA binding	chromosome organization and biogenesis (sensu Eukaryota)///nucleosome assembly	nucleosome///nucleus	GO:0003677	GO:0007001///GO:0006334	GO:0000786///GO:0005634
38	AF075382-1	AF075382_PROBE1	0.19	suppressor of cytokine signaling 2	Socs2	84607				Rattus norvegicus suppressor of cytokine signaling 2 (Socs2), mRNA	17158026	NM_058208	7q13	Chromosome 7, NC_005106.2 (32605714..32608323, complement)	insulin-like growth factor receptor binding///protein binding	intracellular signaling cascade///negative regulation of signal transduction///positive regulation of neuron differentiation///regulation of body size///regulation of cell growth		GO:0005159///GO:0005515	GO:0007242///GO:0009968///GO:0045666///GO:0040014///GO:0001558
39	AB032899-3	AB032899_PROBE1	0.19	phosphatidylinositol-4-phosphate 5-kinase, type II, alpha	Pip5k2a	116723				Rattus norvegicus phosphatidylinositol-4-phosphate 5-kinase, type II, alpha (Pip5k2a), mRNA	148228322	NM_053926	17q12.3	Chromosome 17, NC_005116.2 (92952155..93111944, complement)	1-phosphatidylinositol-4-phosphate 5-kinase activity///1-phosphatidylinositol-4-phosphate 5-kinase activity///ATP binding///kinase activity///transferase activity	glycerophospholipid metabolic process///phosphatidylinositol metabolic process		GO:0016308///GO:0016308///GO:0005524///GO:0016301///GO:0016740	GO:0006650///GO:0046488
40	U46118-3	U46118_PROBE1	0.19	cytochrome P450, family 3, subfamily a, polypeptide 9	Cyp3a9	171352				Rattus norvegicus cytochrome P450, family 3, subfamily a, polypeptide 9 (Cyp3a9), mRNA	139948369	NM_147206	12q11	Chromosome 12, NC_005111.2 (17164386..17204604)	heme binding///iron ion binding///metal ion binding///oxidoreductase activity, acting on paired donors, with incorporation or reduction of molecular oxygen, reduced flavin or flavoprotein as one donor, and incorporation of one atom of oxygen///unspecific monooxygenase activity	electron transport///response to stimulus///sensory perception of smell	endoplasmic reticulum///membrane///microsome	GO:0020037///GO:0005506///GO:0046872///GO:0016712///GO:0050381	GO:0006118///GO:0050896///GO:0007608	GO:0005783///GO:0016020///GO:0005792
41	AW143336-5	AW143336_PROBE1	0.189				Transcribed locus		Rn.128152	EST293632 Normalized rat brain, Bento Soares Rattus sp. cDNA clone RGIBK80 5- end, mRNA sequence	6163235	AW143336
42	AI172386-3	AI172386_PROBE1	0.19				Transcribed locus		Rn.20287	UI-R-FJ0-cpy-i-17-0-UI.s1 UI-R-FJ0 Rattus norvegicus cDNA clone UI-R-FJ0-cpy-i-17-0-UI 3-, mRNA sequence	24996027	CA505073
43	D89731-1	D89731_PROBE1	0.19	aurora kinase B	Aurkb	114592				Rattus norvegicus aurora kinase B (Aurkb), mRNA	16758579	NM_053749	10q24	Chromosome 10, NC_005109.2 (55798710..55804367)	ATP binding///DNA binding///N-methyltransferase activity///nucleotide binding///protein binding///protein binding///protein kinase activity///protein serine/threonine kinase activity///protein-tyrosine kinase activity///transferase activity	DNA methylation///cell cycle///cytokinesis///mitosis///protein amino acid phosphorylation	chromosome///chromosome, pericentric region///midbody///nucleus///spindle	GO:0005524///GO:0003677///GO:0008170///GO:0000166///GO:0005515///GO:0005515///GO:0004672///GO:0004674///GO:0004713///GO:0016740	GO:0006306///GO:0007049///GO:0000910///GO:0007067///GO:0006468	GO:0005694///GO:0000775///GO:0030496///GO:0005634///GO:0005819
44	U14533-1	U14533_PROBE1	0.189	nuclear receptor subfamily 1, group H, member 2	Nr1h2	58851				Rattus norvegicus nuclear receptor subfamily 1, group H, member 2 (Nr1h2), mRNA	13928861	NM_031626	1q22	Chromosome 1, NC_005100.2 (95027202..95032513, complement)	DNA binding///DNA binding///ligand-dependent nuclear receptor activity///metal ion binding///protein binding///retinoid X receptor binding///retinoid X receptor binding///sequence-specific DNA binding///steroid hormone receptor activity///transcription activator activity///transcription factor activity///transcription factor activity///zinc ion binding	cellular lipid metabolic process///cellular lipid metabolic process///negative regulation of transcription///positive regulation of transcription, DNA-dependent///regulation of transcription, DNA-dependent///regulation of transcription, DNA-dependent///retinoic acid receptor signaling pathway///transcription	cytoplasm///nucleus///nucleus	GO:0003677///GO:0003677///GO:0004879///GO:0046872///GO:0005515///GO:0046965///GO:0046965///GO:0043565///GO:0003707///GO:0016563///GO:0003700///GO:0003700///GO:0008270	GO:0044255///GO:0044255///GO:0016481///GO:0045893///GO:0006355///GO:0006355///GO:0048384///GO:0006350	GO:0005737///GO:0005634///GO:0005634
45	AI180252-1	AI180252_PROBE1	0.189				Transcribed locus		Rn.15902	UI-R-CN1-cjh-f-14-0-UI.s1 UI-R-CN1 Rattus norvegicus cDNA clone UI-R-CN1-cjh-f-14-0-UI 3-, mRNA sequence	18186937	BM386884
46	BF408806-3	BF408806_PROBE1	0.189	similar to C14orf25 protein (predicted)	RGD1560556_predicted	366631	Similar to C14orf25 protein (predicted)	RGD1560556_predicted	Rn.95516	UI-R-BT1-bne-f-04-0-UI.s1 UI-R-BT1 Rattus norvegicus cDNA clone UI-R-BT1-bne-f-04-0-UI 3-, mRNA sequence	11396781	BF408806	6q23	Chromosome 6, NC_005105.2 (78027572..78089872)
47	AW916628-5	AW916628_PROBE1	0.189	caspase 4, apoptosis-related cysteine peptidase	Casp4	114555				Rattus norvegicus caspase 4, apoptosis-related cysteine peptidase (Casp4), mRNA	76253905	NM_053736	8q11	Chromosome 8, NC_005107.2 (2059848..2075722)	caspase activity///caspase activity///caspase activity///cysteine-type peptidase activity///protein binding	apoptosis///caspase activation///induction of apoptosis///inflammatory response///proteolysis///proteolysis///regulation of apoptosis	intracellular	GO:0030693///GO:0030693///GO:0030693///GO:0008234///GO:0005515	GO:0006915///GO:0006919///GO:0006917///GO:0006954///GO:0006508///GO:0006508///GO:0042981	GO:0005622
48	AW915454-3	AW915454_PROBE1	0.189				Transcribed locus		Rn.14822	EST346758 Normalized rat embryo, Bento Soares Rattus sp. cDNA clone RGICV58 5- end, mRNA sequence	8081150	AW915454
49	AA819832-1	AA819832_PROBE1	0.188	period homolog 1 (Drosophila)	Per1	287422	Period homolog 1 (Drosophila)	Per1	Rn.34433	UI-R-A0-ap-a-12-0-UI.s1 UI-R-A0 Rattus norvegicus cDNA clone UI-R-A0-ap-a-12-0-UI 3- similar to gb|AF022992|AF022992 Mus musculus Rigui mRNA, complete cds, mRNA sequence	4228087	AA819832	10q24	Chromosome 10, NC_005109.2 (55859851..55868747)	protein binding///signal transducer activity	circadian rhythm///circadian rhythm///circadian rhythm///negative regulation of transcription///regulation of transcription, DNA-dependent///signal transduction///transcription	nucleus///nucleus	GO:0005515///GO:0004871	GO:0007623///GO:0007623///GO:0007623///GO:0016481///GO:0006355///GO:0007165///GO:0006350	GO:0005634///GO:0005634
50	AW143981-1	AW143981_PROBE1	0.188				Transcribed locus		Rn.3730	UI-R-CU0-bve-d-11-0-UI.s1 UI-R-CU0 Rattus norvegicus cDNA clone UI-R-CU0-bve-d-11-0-UI 3-, mRNA sequence	13302136	BG377664
51	U06436-5	U06436_PROBE1	0.188	chemokine (C-C motif) ligand 5	Ccl5	81780				Rattus norvegicus chemokine (C-C motif) ligand 5 (Ccl5), mRNA	124286795	NM_031116	10q26	Chromosome 10, NC_005109.2 (71605836..71610338, complement)	chemoattractant activity///chemokine activity	chemotaxis///immune response///inflammatory response	extracellular region///extracellular space///extracellular space	GO:0042056///GO:0008009	GO:0006935///GO:0006955///GO:0006954	GO:0005576///GO:0005615///GO:0005615
52	AB004329-5	AB004329_PROBE1	0.188	acetyl-Coenzyme A carboxylase beta	Acacb	116719				Rattus norvegicus acetyl-Coenzyme A carboxylase beta (Acacb), mRNA	16758803	NM_053922	12q16	Chromosome 12, NC_005111.2 (43388679..43492993, complement)	ATP binding///ATP binding///acetyl-CoA carboxylase activity///acetyl-CoA carboxylase activity///acetyl-CoA carboxylase activity///biotin binding///biotin binding///ligase activity	acetyl-CoA metabolic process///metabolic process///response to drug///response to organic cyclic substance	mitochondrion///soluble fraction	GO:0005524///GO:0005524///GO:0003989///GO:0003989///GO:0003989///GO:0009374///GO:0009374///GO:0016874	GO:0006084///GO:0008152///GO:0042493///GO:0014070	GO:0005739///GO:0005625
53	BF545957-5	BF545957_PROBE1	0.188				Transcribed locus		Rn.24778	UI-R-DB0-bys-c-04-0-UI.s1 UI-R-DB0 Rattus norvegicus cDNA clone UI-R-DB0-bys-c-04-0-UI 3-, mRNA sequence	14926185	BI278895
54	AW919734-1	AW919734_PROBE1	0.187				Transcribed locus, moderately similar to XP_001107944.1 thymidine kinase 1,...		Rn.195325	UI-R-FS0-cqn-c-22-0-UI.s1 NCI_CGAP_FS0 Rattus norvegicus cDNA clone IMAGE:7355568 3-, mRNA sequence	24999284	CA508330
55	AI408104-1	AI408104_PROBE1	0.187	Ral GEF with PH domain and SH3 binding motif 2	Ralgps2	304887	Ral GEF with PH domain and SH3 binding motif 2	Ralgps2	Rn.138900	EST236394 Normalized rat ovary, Bento Soares Rattus sp. cDNA clone ROVEF64 3- end, mRNA sequence	4251608	AI408104	13q22	Chromosome 13, NC_005112.2 (72004753..72137006, complement)	guanyl-nucleotide exchange factor activity///guanyl-nucleotide exchange factor activity	intracellular signaling cascade///small GTPase mediated signal transduction///small GTPase mediated signal transduction	intracellular	GO:0005085///GO:0005085	GO:0007242///GO:0007264///GO:0007264	GO:0005622
56	AI013699-3	AI013699_PROBE1	0.187	mannose-P-dolichol utilization defect 1	Mpdu1	303244	Mannose-P-dolichol utilization defect 1	Mpdu1	Rn.17468	EST208374 Normalized rat spleen, Bento Soares Rattus sp. cDNA clone RSPBR80 3- end, mRNA sequence	4133903	AI013699	10q24	Chromosome 10, NC_005109.2 (56474178..56480195, complement)	molecular_function	biological_process	cellular_component///integral to membrane	GO:0003674	GO:0008150	GO:0005575///GO:0016021
57	C06844-3	C06844_PROBE1	0.187	complement component 1, q subcomponent, alpha polypeptide	C1qa	298566				Rattus norvegicus complement component 1, q subcomponent, alpha polypeptide (C1qa), mRNA	56606081	NM_001008515	5q36	Chromosome 5, NC_005104.2 (155662333..155665180, complement)	molecular_function	biological_process///cell-cell signaling///complement activation, classical pathway///complement activation, classical pathway///innate immune response///phosphate transport	cellular_component///complement component C1 complex///cytoplasm///extracellular space	GO:0003674	GO:0008150///GO:0007267///GO:0006958///GO:0006958///GO:0045087///GO:0006817	GO:0005575///GO:0005602///GO:0005737///GO:0005615
58	Y00826-1	Y00826_PROBE1	0.186	nuclear pore membrane glycoprotein 210	Pom210	58958				Rattus norvegicus nuclear pore membrane glycoprotein 210 (Pom210), mRNA	16758019	NM_053322	4q34	Chromosome 4, NC_005103.2 (125189612..125285493, complement)	protein binding///protein binding///protein dimerization activity///structural constituent of nuclear pore	mRNA transport///protein targeting///protein transport	integral to membrane///integral to membrane///membrane///nuclear envelope///nuclear pore///nuclear pore///nucleus///nucleus	GO:0005515///GO:0005515///GO:0046983///GO:0017056	GO:0051028///GO:0006605///GO:0015031	GO:0016021///GO:0016021///GO:0016020///GO:0005635///GO:0005643///GO:0005643///GO:0005634///GO:0005634
59	AI172189-5	AI172189_PROBE1	0.186	similar to hypothetical protein D4Ertd89e	RGD1305703	362521				Rattus norvegicus similar to hypothetical protein D4Ertd89e, mRNA (cDNA clone MGC:94772 IMAGE:7106021), complete cds	51259412	BC079336	5q24	Chromosome 5, NC_005104.2 (71275819..71311539)	DNA binding	chromosome organization and biogenesis (sensu Eukaryota)///nucleosome assembly	nucleosome///nucleus	GO:0003677	GO:0007001///GO:0006334	GO:0000786///GO:0005634
60	BF287827-3	BF287827_PROBE1	0.186	similar to 24432 protein	LOC307798	307798	Similar to 24432 protein	LOC307798	Rn.8611	UI-R-CV1-bse-g-12-0-UI.s1 UI-R-CV1 Rattus norvegicus cDNA clone UI-R-CV1-bse-g-12-0-UI 3-, mRNA sequence	13270147	BG373610	19q12	Chromosome 19, NC_005118.2 (35530557..35533249, complement)	DNA binding		chromosome///chromosome, telomeric region///nucleus	GO:0003677		GO:0005694///GO:0000781///GO:0005634
61	AI407719-3	AI407719_PROBE1	0.185				Transcribed locus		Rn.168987	EST236009 Normalized rat ovary, Bento Soares Rattus sp. cDNA clone ROVDS33 3- end, mRNA sequence	4251223	AI407719
62	AW141046-1	AW141046_PROBE1	0.185				Transcribed locus		Rn.168837	EST291069 Normalized rat ovary, Bento Soares Rattus sp. cDNA clone RGIBA18 5- end similar to T-cell surface glycoprotein CD4, mRNA sequence	6160814	AW141046
63	AA848621-5	AA848621_PROBE1	0.185				Transcribed locus		Rn.6373	UI-R-DO1-cmk-d-07-0-UI.s1 UI-R-DO1 Rattus norvegicus cDNA clone UI-R-DO1-cmk-d-07-0-UI 3-, mRNA sequence	20416718	BQ200253
64	BE112007-3	BE112007_PROBE1	0.184	GLE1 RNA export mediator-like (yeast)	Gle1l	362098	GLE1 RNA export mediator-like (yeast)	Gle1l	Rn.162648	UI-R-BJ1-avk-a-10-0-UI.s1 UI-R-BJ1 Rattus norvegicus cDNA clone UI-R-BJ1-avk-a-10-0-UI 3-, mRNA sequence	8504152	BE112007	3p12	Chromosome 3, NC_005102.2 (8924783..8948712)		mRNA transport///poly(A)+ mRNA export from nucleus///protein targeting///protein transport	nuclear pore///nucleus		GO:0051028///GO:0016973///GO:0006605///GO:0015031	GO:0005643///GO:0005634
65	AA946063-5	AA946063_PROBE1	0.184	ubiquitin-like 3	Ubl3	363869	Ubiquitin-like 3	Ubl3	Rn.12128	AGENCOURT_27549160 NIH_MGC_254 Rattus norvegicus cDNA clone IMAGE:7313039 5-, mRNA sequence	49582853	CO400937	12p11	Chromosome 12, NC_005111.2 (7019485..7063818)		protein modification process	membrane		GO:0006464	GO:0016020
66	AA800389-3	AA800389_PROBE1	0.183	zinc finger protein 189 (predicted)	Zfp189_predicted	313219	Zinc finger protein 189 (predicted)	Zfp189_predicted	Rn.19954	DRNBWG12 Rat DRG Library Rattus norvegicus cDNA clone DRNBWG12 5-, mRNA sequence	13893809	BG671710	5q22	Chromosome 5, NC_005104.2 (66266843..66278230)	DNA binding///nucleic acid binding///transcription factor activity	negative regulation of transcription from RNA polymerase II promoter///regulation of transcription, DNA-dependent	intracellular///nucleus	GO:0003677///GO:0003676///GO:0003700	GO:0000122///GO:0006355	GO:0005622///GO:0005634
67	AF187065-5	AF187065_PROBE1	0.183	nerve growth factor receptor (TNFRSF16) associated protein 1	Ngfrap1	117089	Nerve growth factor receptor (TNFRSF16) associated protein 1	Ngfrap1	Rn.3126	EST232836 Normalized rat ovary, Bento Soares Rattus sp. cDNA clone ROVDD54 3- end, mRNA sequence	3829780	AI236274	Xq35	Chromosome X, NC_005120.2 (123586256..123587175)	death receptor binding	induction of apoptosis///induction of apoptosis///induction of apoptosis via death domain receptors	cytosol	GO:0005123	GO:0006917///GO:0006917///GO:0008625	GO:0005829
68	AF149118-1	AF149118_PROBE1	0.183	a disintegrin-like and metallopeptidse (reprolysin type) with thrombospondin type 1 motif, 1	Adamts1	79252				Rattus norvegicus a disintegrin-like and metallopeptidse (reprolysin type) with thrombospondin type 1 motif, 1 (Adamts1), mRNA	148747505	NM_024400		Chromosome 11, NC_005110.2 (25433793..25443150, complement)	heparin binding///heparin binding///integrin binding///metal ion binding///metalloendopeptidase activity///metalloendopeptidase activity///protein binding///protein binding///zinc ion binding	integrin-mediated signaling pathway///kidney development///kidney development///negative regulation of cell proliferation///ovulation from ovarian follicle///ovulation from ovarian follicle///proteolysis	basement membrane///basement membrane///cytoplasmic vesicle///cytoplasmic vesicle///extracellular matrix	GO:0008201///GO:0008201///GO:0005178///GO:0046872///GO:0004222///GO:0004222///GO:0005515///GO:0005515///GO:0008270	GO:0007229///GO:0001822///GO:0001822///GO:0008285///GO:0001542///GO:0001542///GO:0006508	GO:0005604///GO:0005604///GO:0031410///GO:0031410///GO:0031012
69	AA944162-5	AA944162_PROBE1	0.184				Transcribed locus		Rn.144357	UI-R-FF0-cpg-f-02-0-UI.s1 NCI_CGAP_FF0 Rattus norvegicus cDNA clone UI-R-FF0-cpg-f-02-0-UI 3-, mRNA sequence	21990104	BQ781632
70	BF410589-5	BF410589_PROBE1	0.184				Transcribed locus		Rn.146514	UI-R-CA0-bma-e-06-0-UI.s1 UI-R-CA0 Rattus norvegicus cDNA clone UI-R-CA0-bma-e-06-0-UI 3-, mRNA sequence	11398564	BF410589
71	AI012474-3	AI012474_PROBE1	0.183	1-acylglycerol-3-phosphate O-acyltransferase 2 (lysophosphatidic acid acyltransferase, beta) (predicted)	Agpat2_predicted	311821	1-acylglycerol-3-phosphate O-acyltransferase 2 (lysophosphatidic acid acyltr...	Agpat2_predicted	Rn.55456	UI-R-CN1-cmr-l-22-0-UI.s1 UI-R-CN1 Rattus norvegicus cDNA clone UI-R-CN1-cmr-l-22-0-UI 3-, mRNA sequence	20371745	BQ196194	3p13	Chromosome 3, NC_005102.2 (4769348..4781043, complement)	1-acylglycerol-3-phosphate O-acyltransferase activity///acyltransferase activity///molecular_function	epidermis development///metabolic process///phosphatidic acid biosynthetic process	cellular_component///integral to membrane	GO:0003841///GO:0008415///GO:0003674	GO:0008544///GO:0008152///GO:0006654	GO:0005575///GO:0016021
72	AI177645-3	AI177645_PROBE1	0.183	similar to cDNA sequence BC032204 (predicted)	RGD1310168_predicted	309186	Similar to cDNA sequence BC032204 (predicted)	RGD1310168_predicted	Rn.105838	EST221283 Normalized rat placenta, Bento Soares Rattus sp. cDNA clone RPLCD56 3- end, mRNA sequence	3728283	AI177645	1q43	Chromosome 1, NC_005100.2 (209672792..209691671, complement)	binding		cytoskeleton///cytoskeleton	GO:0005488		GO:0005856///GO:0005856
73	AF059678-5	AF059678_PROBE1	0.183	replication factor C 1	Recc1	89809				Rattus norvegicus replication factor C mRNA, partial cds	4103933	AF030050	14p11	Chromosome 14, NC_005113.2 (45665723..45741390)	ATP binding///ATP binding///DNA binding///enzyme activator activity///nucleoside-triphosphatase activity///nucleotide binding///protein binding///receptor activity///specific transcriptional repressor activity	DNA replication///DNA-dependent DNA replication///telomere maintenance via telomerase	DNA replication factor C complex///intracellular///nucleus	GO:0005524///GO:0005524///GO:0003677///GO:0008047///GO:0017111///GO:0000166///GO:0005515///GO:0004872///GO:0016566	GO:0006260///GO:0006261///GO:0007004	GO:0005663///GO:0005622///GO:0005634
74	AW915454-1	AW915454_PROBE1	0.184				Transcribed locus		Rn.14822	EST346758 Normalized rat embryo, Bento Soares Rattus sp. cDNA clone RGICV58 5- end, mRNA sequence	8081150	AW915454
75	AA819541-3	AA819541_PROBE1	0.183				Transcribed locus, moderately similar to XP_001082733.1 similar to Rho guan...		Rn.216416	UI-R-A0-bf-g-02-0-UI.s1 UI-R-A0 Rattus norvegicus cDNA clone UI-R-A0-bf-g-02-0-UI 3- similar to dbj|D89016|D89016 Human mRNA for Neuroblastoma, complete cds, mRNA sequence	4228677	AA819541
76	AW251313-3	AW251313_PROBE1	0.183				Transcribed locus		Rn.828	UI-R-BJ0-adg-f-12-0-UI.s1 UI-R-BJ0 Rattus norvegicus cDNA clone UI-R-BJ0-adg-f-12-0-UI 3-, mRNA sequence	6594904	AW251313
77	BF283382-5	BF283382_PROBE1	0.183	progesterone receptor membrane component 2	Pgrmc2	361940				Rattus norvegicus progesterone receptor membrane component 2 (Pgrmc2), mRNA	56605823	NM_001008374	2q26	Chromosome 2, NC_005101.2 (128025076..128040975, complement)	heme binding///lipid binding///protein binding///receptor activity///steroid binding///steroid binding///steroid hormone receptor activity///transition metal ion binding		integral to membrane///integral to membrane///membrane	GO:0020037///GO:0008289///GO:0005515///GO:0004872///GO:0005496///GO:0005496///GO:0003707///GO:0046914		GO:0016021///GO:0016021///GO:0016020
78	BF393950-5	BF393950_PROBE1	0.182				Transcribed locus		Rn.29161	UI-R-CA0-bao-g-04-0-UI.s1 UI-R-CA0 Rattus norvegicus cDNA clone UI-R-CA0-bao-g-04-0-UI 3-, mRNA sequence	8512133	BE120028
79	X63369-3	X63369_PROBE1	0.182	zinc finger protein 36	Zfp36	79426				Rattus norvegicus zinc finger protein 36 (Zfp36), mRNA	148356223	NM_133290	1q21	Chromosome 1, NC_005100.2 (83486647..83489108, complement)	DNA binding///mRNA binding///mRNA binding///metal ion binding///protein binding///protein binding///single-stranded RNA binding///transcription activator activity///zinc ion binding	RNA destabilization///RNA destabilization///mRNA catabolic process///mRNA catabolic process///negative regulation of inflammatory response///negative regulation of inflammatory response///negative regulation of myeloid cell differentiation///negative regulation of myeloid cell differentiation///positive regulation of transcription, DNA-dependent///protein kinase cascade///protein kinase cascade//…	cytoplasm///cytoplasm///cytosol///cytosol///nucleus///nucleus///nucleus	GO:0003677///GO:0003729///GO:0003729///GO:0046872///GO:0005515///GO:0005515///GO:0003727///GO:0016563///GO:0008270	GO:0050779///GO:0050779///GO:0006402///GO:0006402///GO:0050728///GO:0050728///GO:0045638///GO:0045638///GO:0045893///GO:0007243///GO:0007243///GO:0043488///GO:0043488	GO:0005737///GO:0005737///GO:0005829///GO:0005829///GO:0005634///GO:0005634///GO:0005634
80	AI231775-1	AI231775_PROBE1	0.182	protein phosphatase 2A, regulatory subunit B (PR 53) (predicted)	Ppp2r4_predicted	362102	Protein phosphatase 2A, regulatory subunit B (PR 53) (predicted)	Ppp2r4_predicted	Rn.24600	EST228463 Normalized rat heart, Bento Soares Rattus sp. cDNA clone RHECO15 3- end, mRNA sequence	3815655	AI231775	3p12	Chromosome 3, NC_005102.2 (9461639..9492181)	phosphatase activator activity///protein heterodimerization activity///protein phosphatase type 2A regulator activity///protein tyrosine phosphatase activator activity	protein amino acid dephosphorylation	protein phosphatase type 2A complex///soluble fraction	GO:0019211///GO:0046982///GO:0008601///GO:0008160	GO:0006470	GO:0000159///GO:0005625
81	M93271-5	M93271_PROBE1	0.182	branched chain ketoacid dehydrogenase kinase	Bckdk	29603				Rattus norvegicus branched chain ketoacid dehydrogenase kinase (Bckdk), mRNA	158517949	NM_019244	1q36	Chromosome 1, NC_005100.2 (187190381..187194918)	ATP binding///ATP binding///[3-methyl-2-oxobutanoate dehydrogenase (acetyl-transferring)] kinase activity///[3-methyl-2-oxobutanoate dehydrogenase (acetyl-transferring)] kinase activity///kinase activity///kinase activity///protein histidine kinase activity///protein kinase activity///protein serine/threonine kinase activity///transferase activity, transferring phosphorus-containing groups	branched chain family amino acid catabolic process///branched chain family amino acid catabolic process///branched chain family amino acid catabolic process///peptidyl-histidine phosphorylation///phosphorylation///phosphorylation	mitochondrial alpha-ketoglutarate dehydrogenase complex///mitochondrial alpha-ketoglutarate dehydrogenase complex///mitochondrion///mitochondrion///mitochondrion	GO:0005524///GO:0005524///GO:0047323///GO:0047323///GO:0016301///GO:0016301///GO:0004673///GO:0004672///GO:0004674///GO:0016772	GO:0009083///GO:0009083///GO:0009083///GO:0018106///GO:0016310///GO:0016310	GO:0005947///GO:0005947///GO:0005739///GO:0005739///GO:0005739
82	BE113656-3	BE113656_PROBE1	0.182	T-box 3	Tbx3	353305				Rattus norvegicus T-box 3 (Tbx3), mRNA	31745145	NM_181638	12q16	Chromosome 12, NC_005111.2 (38155494..38166670, complement)	DNA binding///RNA polymerase II transcription factor activity///general transcriptional repressor activity///molecular_function///sequence-specific DNA binding///transcription factor activity///transcription repressor activity	anatomical structure morphogenesis///anti-apoptosis///biological_process///cell aging///determination of anterior/posterior axis, embryo///embryonic arm morphogenesis///embryonic digit morphogenesis///female genitalia development///follicle-stimulating hormone secretion///gonad development///limb morphogenesis///luteinizing hormone secretion///male genitalia development///mammary gland developmen…	cellular_component///nucleus	GO:0003677///GO:0003702///GO:0016565///GO:0003674///GO:0043565///GO:0003700///GO:0016564	GO:0009653///GO:0006916///GO:0008150///GO:0007569///GO:0008595///GO:0035117///GO:0042733///GO:0030540///GO:0046884///GO:0008406///GO:0035108///GO:0032275///GO:0030539///GO:0030879///GO:0048332///GO:0007275///GO:0043066///GO:0045662///GO:0000122///GO:0045892///GO:0008284///GO:0045787///GO:0006357///GO:0001501///GO:0006350	GO:0005575///GO:0005634
83	BF406344-3	BF406344_PROBE1	0.182				Transcribed locus		Rn.44131	UI-R-CA1-bjf-n-23-0-UI.s1 UI-R-CA1 Rattus norvegicus cDNA clone UI-R-CA1-bjf-n-23-0-UI 3-, mRNA sequence	11394319	BF406344
84	AA945753-5	AA945753_PROBE1	0.181	HMT1 hnRNP methyltransferase-like 1 (S. cerevisiae)	Hrmt1l1	499420				Rattus norvegicus HMT1 hnRNP methyltransferase-like 1 (S. cerevisiae), mRNA (cDNA clone MGC:94107 IMAGE:7125748), complete cds	50925694	BC079112	20p12	Chromosome 20, NC_005119.2 (12800398..12817018)	methyltransferase activity///transferase activity			GO:0008168///GO:0016740
85	BE117878-5	BE117878_PROBE1	0.182	collectin sub-family member 12	Colec12	361289	Collectin sub-family member 12	Colec12	Rn.31273	UI-R-BS1-azm-a-11-0-UI.s1 UI-R-BS1 Rattus norvegicus cDNA clone UI-R-BS1-azm-a-11-0-UI 3-, mRNA sequence	8509983	BE117878	18p13	Chromosome 18, NC_005117.2 (996297..1188288)	carbohydrate binding///scavenger receptor activity///sugar binding///sugar binding	immune response///phagocytosis, recognition///phosphate transport	cytoplasm///integral to membrane	GO:0030246///GO:0005044///GO:0005529///GO:0005529	GO:0006955///GO:0006910///GO:0006817	GO:0005737///GO:0016021
86	AW251339-5	AW251339_PROBE1	0.181				Transcribed locus		Rn.97265	UI-R-BJ0-adh-a-05-0-UI.s1 UI-R-BJ0 Rattus norvegicus cDNA clone UI-R-BJ0-adh-a-05-0-UI 3-, mRNA sequence	6594930	AW251339
87	NM_012817-1	NM_012817_PROBE1	0.182	insulin-like growth factor binding protein 5	Igfbp5	25285				Rattus norvegicus insulin-like growth factor binding protein 5 (Igfbp5), mRNA	6981087	NM_012817	9q33	Chromosome 9, NC_005108.2 (72003637..72016265, complement)	insulin-like growth factor binding///insulin-like growth factor binding///insulin-like growth factor binding	intracellular signaling cascade///regulation of cell growth///signal transduction///skeletal muscle growth	extracellular region///extracellular region///extracellular space///insulin-like growth factor binding protein complex	GO:0005520///GO:0005520///GO:0005520	GO:0007242///GO:0001558///GO:0007165///GO:0048630	GO:0005576///GO:0005576///GO:0005615///GO:0016942
88	AA866419-5	AA866419_PROBE1	0.181				Transcribed locus		Rn.163654	UI-R-E0-bq-a-10-0-UI.s1 UI-R-E0 Rattus norvegicus cDNA clone UI-R-E0-bq-a-10-0-UI 3- similar to gb|AA215029|AA215029 mu84d01.r1 Stratagene mouse melanoma (#937312) Mus musculus cDNA clone 652225 5-, mRNA sequence	4229941	AA858609
89	X16359-1	X16359_PROBE1	0.18	serine (or cysteine) peptidase inhibitor, clade A, member 3N	Serpina3n	24795				Rattus norvegicus serine (or cysteine) peptidase inhibitor, clade A, member 3N (Serpina3n), mRNA	13928715	NM_031531	6q32	Chromosome 6, NC_005105.2 (128461775..128469309)	serine-type endopeptidase inhibitor activity	inflammatory response	cell fraction///extracellular space	GO:0004867	GO:0006954	GO:0000267///GO:0005615
90	AW531675-5	AW531675_PROBE1	0.181	G-protein signalling modulator 3 (AGS3-like, C. elegans)	Gpsm3	406163				Rattus norvegicus G-protein signalling modulator 3 (AGS3-like, C. elegans) (Gpsm3), mRNA	56961638	NM_001003974	20p12	Chromosome 20, NC_005119.2 (4259883..4261744, complement)	GTPase activator activity///GTPase activator activity	immune response///signal transduction///signal transduction		GO:0005096///GO:0005096	GO:0006955///GO:0007165///GO:0007165
91	AJ271837-5	AJ271837_PROBE1	0.18	protein phosphatase 1B, magnesium dependent, beta isoform	Ppm1b	24667				Rattus norvegicus protein phosphatase 1B, magnesium dependent, beta isoform (Ppm1b), mRNA	14861863	NM_033096	6q12	Chromosome 6, NC_005105.2 (8319536..8373795)	hydrolase activity///magnesium ion binding///magnesium ion binding///magnesium-dependent protein serine/threonine phosphatase activity///protein phosphatase type 2C activity///protein phosphatase type 2C activity	protein amino acid dephosphorylation///protein amino acid dephosphorylation	protein serine/threonine phosphatase complex	GO:0016787///GO:0000287///GO:0000287///GO:0004724///GO:0015071///GO:0015071	GO:0006470///GO:0006470	GO:0008287
92	AF095576-1	AF095576_PROBE1	0.18	adaptor protein with pleckstrin homology and src homology 2 domains	Aps	114203				Rattus norvegicus adaptor protein with pleckstrin homology and src homology 2 domains (Aps), mRNA	16758939	NM_053669	12q12	Chromosome 12, NC_005111.2 (21535060..21572232)	SH3/SH2 adaptor activity///SH3/SH2 adaptor activity///protein binding///protein binding///transmembrane receptor protein tyrosine kinase adaptor protein activity///transmembrane receptor protein tyrosine kinase adaptor protein activity	B-1 B cell homeostasis///B-1 B cell homeostasis///actin cytoskeleton organization and biogenesis///actin cytoskeleton organization and biogenesis///antigen receptor-mediated signaling pathway///antigen receptor-mediated signaling pathway///cytokine and chemokine mediated signaling pathway///cytokine and chemokine mediated signaling pathway///insulin receptor signaling pathway///insulin receptor s…	actin filament///actin filament///cytoplasm///membrane///ruffle///ruffle///stress fiber///stress fiber	GO:0005070///GO:0005070///GO:0005515///GO:0005515///GO:0005068///GO:0005068	GO:0001922///GO:0001922///GO:0030036///GO:0030036///GO:0050851///GO:0050851///GO:0019221///GO:0019221///GO:0008286///GO:0008286///GO:0007242///GO:0007242///GO:0007399///GO:0046578///GO:0050776///GO:0050776///GO:0019222///GO:0019222	GO:0005884///GO:0005884///GO:0005737///GO:0016020///GO:0001726///GO:0001726///GO:0001725///GO:0001725
93	BF281319-3	BF281319_PROBE1	0.18	tubulin-specific chaperone e	Tbce	361255				Rattus norvegicus tubulin-specific chaperone e, mRNA (cDNA clone IMAGE:7115522), containing frame-shift errors	51261290	BC079444	17q12.1	Chromosome 17, NC_005116.2 (59485451..59533041)	chaperone binding///molecular_function///protein binding///unfolded protein binding	alpha-tubulin folding///axonogenesis///axonogenesis///beta-tubulin folding///biological_process///microtubule cytoskeleton organization and biogenesis///microtubule cytoskeleton organization and biogenesis///protein folding///tubulin folding	cellular_component///cytoskeleton///microtubule	GO:0051087///GO:0003674///GO:0005515///GO:0051082	GO:0007024///GO:0007409///GO:0007409///GO:0007025///GO:0008150///GO:0000226///GO:0000226///GO:0006457///GO:0007021	GO:0005575///GO:0005856///GO:0005874
94	Y00480-3	Y00480_PROBE1	0.179	RT1 class II, locus Da	RT1-Da	294269				Rat (diabetic BB) MHC class II alpha chain RT1.D alpha (u)	57163	Y00480	20p12	Chromosome 20, NC_005119.2 (4636359..4641280)		antigen processing and presentation of peptide or polysaccharide antigen via MHC class II///immune response	MHC class II protein complex///integral to membrane///membrane		GO:0002504///GO:0006955	GO:0042613///GO:0016021///GO:0016020
95	AA851904-3	AA851904_PROBE1	0.18	1-acylglycerol-3-phosphate O-acyltransferase 6 (lysophosphatidic acid acyltransferase, zeta)	Agpat6	290843	1-acylglycerol-3-phosphate O-acyltransferase 6 (lysophosphatidic acid acyltr...	Agpat6	Rn.6835	EST194673 Normalized rat spleen, Bento Soares Rattus sp. cDNA clone RSPAO17 3- end, mRNA sequence	2939444	AA851904	16q12.5	Chromosome 16, NC_005115.2 (73276395..73310176)	acyltransferase activity///acyltransferase activity	diacylglycerol metabolic process///fatty acid metabolic process///glandular epithelial cell maturation///lactation///mammary gland development///metabolic process///metabolic process///regulation of body size///triacylglycerol metabolic process	endoplasmic reticulum///integral to membrane	GO:0008415///GO:0008415	GO:0046339///GO:0006631///GO:0002071///GO:0007595///GO:0030879///GO:0008152///GO:0008152///GO:0040014///GO:0006641	GO:0005783///GO:0016021
96	NM_017332-3	NM_017332_PROBE1	0.178	fatty acid synthase	Fasn	50671				Rattus norvegicus fatty acid synthase (Fasn), mRNA	8394157	NM_017332		Chromosome 10	3-hydroxypalmitoyl-[acyl-carrier-protein] dehydratase activity///3-oxoacyl-[acyl-carrier-protein] reductase activity///3-oxoacyl-[acyl-carrier-protein] synthase activity///[acyl-carrier-protein] S-acetyltransferase activity///[acyl-carrier-protein] S-malonyltransferase activity///acyl-ACP thioesterase activity///cofactor binding///enoyl-[acyl-carrier-protein] reductase (NADPH, B-specific) activit…	fatty acid biosynthetic process///lipid biosynthetic process	cellular_component	GO:0004317///GO:0004316///GO:0004315///GO:0004313///GO:0004314///GO:0010281///GO:0048037///GO:0004319///GO:0016788///GO:0042802///GO:0016829///GO:0004320///GO:0016491///GO:0031177///GO:0016740	GO:0006633///GO:0008610	GO:0005575
97	AI409635-3	AI409635_PROBE1	0.179				Transcribed locus		Rn.22936	UI-R-DN1-cmu-j-15-0-UI.s1 UI-R-DN1 Rattus norvegicus cDNA clone UI-R-DN1-cmu-j-15-0-UI 3-, mRNA sequence	20420312	BQ203847
98	AW253880-1	AW253880_PROBE1	0.179	kinesin family member C1	Kifc1	294286				Rattus norvegicus kinesin family member C1 (Kifc1), mRNA	54312051	NM_001005878	20p12	Chromosome 20, NC_005119.2 (5150810..5169264)	ATP binding///ATP binding///microtubule motor activity///microtubule motor activity///nucleotide binding	microtubule-based movement///mitotic sister chromatid segregation	microtubule///microtubule associated complex///microtubule associated complex	GO:0005524///GO:0005524///GO:0003777///GO:0003777///GO:0000166	GO:0007018///GO:0000070	GO:0005874///GO:0005875///GO:0005875
99	BF419854-5	BF419854_PROBE1	0.178	similar to leucine rich repeat and fibronectin type III domain containing 4	LOC688721	688721	Similar to leucine rich repeat and fibronectin type III domain containing 4	LOC688721	Rn.198548	UI-R-BJ2-bph-a-06-0-UI.s1 UI-R-BJ2 Rattus norvegicus cDNA clone UI-R-BJ2-bph-a-06-0-UI 3-, mRNA sequence	11407843	BF419854	1q42	Chromosome 1, NC_005100.2 (207202923..207206896, complement)
100	AI237657-5	AI237657_PROBE1	0.178				Transcribed locus		Rn.164454	UI-R-DK0-cen-h-12-0-UI.s1 UI-R-DK0 Rattus norvegicus cDNA clone UI-R-DK0-cen-h-12-0-UI 3-, mRNA sequence	14957392	BI294691
101	AJ242554-3	AJ242554_PROBE1	0.178	amiloride-sensitive cation channel 4, pituitary	Accn4	63882				Rattus norvegicus amiloride-sensitive cation channel 4, pituitary (Accn4), mRNA	119637834	NM_022234	9q33	Chromosome 9, NC_005108.2 (74728312..74749650)	ion channel activity///ion channel activity///sodium channel activity///sodium ion binding	ion transport///sodium ion transport	integral to membrane///membrane	GO:0005216///GO:0005216///GO:0005272///GO:0031402	GO:0006811///GO:0006814	GO:0016021///GO:0016020
102	AI136848-5	AI136848_PROBE1	0.178	similar to DNA segment, Chr 11, ERATO Doi 18, expressed	RGD1309472	303333	Similar to DNA segment, Chr 11, ERATO Doi 18, expressed	RGD1309472	Rn.153975	UI-R-C2p-of-b-09-0-UI.s1 UI-R-C2p Rattus norvegicus cDNA clone UI-R-C2p-of-b-09-0-UI 3-, mRNA sequence	3637625	AI136848	10q25	Chromosome 10, NC_005109.2 (64576068..64582504)	folic acid transporter activity///heme transporter activity///transporter activity///transporter activity	folic acid transport///heme transport///transport///transport	apical plasma membrane///cytoplasm///integral to membrane///membrane///membrane	GO:0008517///GO:0015232///GO:0005215///GO:0005215	GO:0015884///GO:0015886///GO:0006810///GO:0006810	GO:0016324///GO:0005737///GO:0016021///GO:0016020///GO:0016020
103	BF282238-3	BF282238_PROBE1	0.178	integrin beta 2	Itgb2	309684				Rattus norvegicus integrin beta 2, mRNA (cDNA clone IMAGE:7124173)	55715667	BC085817	20p12	Chromosome 20, NC_005119.2 (11446703..11485008, complement)	Contributes_to cell adhesion molecule binding///protein binding///protein heterodimerization activity///protein kinase binding///receptor activity	activated T cell proliferation///activation of NF-kappaB transcription factor///apoptosis///cell adhesion///cell-cell adhesion///cell-cell signaling///cell-matrix adhesion///cellular extravasation///cellular extravasation///endothelial cell migration///inflammatory response///integrin-mediated signaling pathway///integrin-mediated signaling pathway///leukocyte adhesion///leukocyte adhesion///leuk…	cell surface///integral to membrane///integral to membrane///integrin complex///integrin complex///membrane///plasma membrane	Contributes_to GO:0050839///GO:0005515///GO:0046982///GO:0019901///GO:0004872	GO:0050798///GO:0051092///GO:0006915///GO:0007155///GO:0016337///GO:0007267///GO:0007160///GO:0045123///GO:0045123///GO:0043542///GO:0006954///GO:0007229///GO:0007229///GO:0007159///GO:0007159///GO:0002523///GO:0030101///GO:0030593///GO:0045766///GO:0045429///GO:0008360///GO:0050730	GO:0009986///GO:0016021///GO:0016021///GO:0008305///GO:0008305///GO:0016020///GO:0005886
104	AI102097-1	AI102097_PROBE1	0.178				Transcribed locus		Rn.23273	EST110900 Rat PC-12 cells, NGF-treated (9 days) Rattus norvegicus cDNA clone RPNBO32 5- end, mRNA sequence	979626	H34209
105	AI044340-1	AI044340_PROBE1	0.178	similar to differential display and activated by p53	MGC125042	691380	Similar to differential display and activated by p53	MGC125042	Rn.137457	UI-R-C0-is-a-10-0-UI.s1 UI-R-C0 Rattus norvegicus cDNA clone UI-R-C0-is-a-10-0-UI 3-, mRNA sequence	3291243	AI044340	2q34	Chromosome 2, NC_005101.2 (203952291..203956751)		cellular process	cytoplasm		GO:0009987	GO:0005737
106	BF281824-5	BF281824_PROBE1	0.178	colony stimulating factor 1 receptor	Csf1r	307403	Colony stimulating factor 1 receptor	Csf1r	Rn.72599	EST446415 Rat Gene Index, normalized rat, Rattus norvegicus cDNA Rattus norvegicus cDNA clone RGIBD72 similar to CSF-1 receptor, mRNA sequence	11212894	BF281824	18q12.1	Chromosome 18, NC_005117.2 (57080324..57107295)	ATP binding///macrophage colony stimulating factor receptor activity///molecular_function///nucleotide binding///protein binding///protein serine/threonine kinase activity///receptor activity///transferase activity///transmembrane receptor protein tyrosine kinase activity	cell proliferation///cell proliferation///multicellular organismal development///protein amino acid phosphorylation///signal transduction///striated muscle development///transmembrane receptor protein tyrosine kinase signaling pathway	cellular_component///extracellular space///integral to membrane///integral to membrane///integral to plasma membrane///membrane///plasma membrane	GO:0005524///GO:0005011///GO:0003674///GO:0000166///GO:0005515///GO:0004674///GO:0004872///GO:0016740///GO:0004714	GO:0008283///GO:0008283///GO:0007275///GO:0006468///GO:0007165///GO:0007519///GO:0007169	GO:0005575///GO:0005615///GO:0016021///GO:0016021///GO:0005887///GO:0016020///GO:0005886
107	AI231601-3	AI231601_PROBE1	0.178	ZW10 interactor	Zwint	257644				Rattus norvegicus ZW10 interactor (Zwint), mRNA	31543710	NM_147138		Chromosome 20	protein binding	cell cycle///cell division///exocytosis///mitosis	chromosome, pericentric region///nucleus	GO:0005515	GO:0007049///GO:0051301///GO:0006887///GO:0007067	GO:0000775///GO:0005634
108	AA849975-3	AA849975_PROBE1	0.177	similar to RIKEN cDNA 1700052N19	RGD1305235	292267				Rattus norvegicus similar to RIKEN cDNA 1700052N19, mRNA (cDNA clone MGC:93699 IMAGE:7096641), complete cds	50927322	BC078920	1p11	Chromosome 1, NC_005100.2 (35143718..35169030)
109	AA851296-1	AA851296_PROBE1	0.178	bystin-like	Bysl	359727				Rattus norvegicus bystin-like (Bysl), mRNA	42475870	NM_182674		Chromosome 9
110	AI704799-3	AI704799_PROBE1	0.178	CDK5 regulatory subunit associated protein 2	Cdk5rap2	286919	CDK5 regulatory subunit associated protein 2	Cdk5rap2	Rn.13247	UI-R-CJ0-bfd-f-02-0-UI.s1 UI-R-CJ0 Rattus norvegicus cDNA clone UI-R-CJ0-bfd-f-02-0-UI 3-, mRNA sequence	11374435	BF389600	5q31	Chromosome 5, NC_005104.2 (87564010..87738345, complement)	neuronal Cdc2-like kinase binding///protein kinase binding	brain development///regulation of neuron differentiation		GO:0042808///GO:0019901	GO:0007420///GO:0045664
111	M34477-5	M34477_PROBE1	0.177	similar to testis-specific farnesyl pyrophosphate synthetase (predicted)	RGD1565157_predicted	361973	Similar to testis-specific farnesyl pyrophosphate synthetase (predicted)	RGD1565157_predicted	Rn.116943	UI-R-CS0-btm-b-11-0-UI.s1 UI-R-CS0 Rattus norvegicus cDNA clone UI-R-CS0-btm-b-11-0-UI 3-, mRNA sequence	13304096	BG379659	2q34	Chromosome 2, NC_005101.2 (177242710..177244194, complement)
112	AW252110-5	AW252110_PROBE1	0.177	REX2, RNA exonuclease 2 homolog (S. cerevisiae)	Rexo2	300689				Rattus norvegicus REX2, RNA exonuclease 2 homolog (S. cerevisiae) (Rexo2), mRNA	56605729	NM_001008326	8q23	Chromosome 8, NC_005107.2 (51748875..51760597, complement)	3'-5' exonuclease activity///exonuclease activity///hydrolase activity///hydrolase activity///manganese ion binding///manganese ion binding///nuclease activity	nucleotide metabolic process	intracellular///mitochondrion///mitochondrion///nucleus///nucleus	GO:0008408///GO:0004527///GO:0016787///GO:0016787///GO:0030145///GO:0030145///GO:0004518	GO:0009117	GO:0005622///GO:0005739///GO:0005739///GO:0005634///GO:0005634
113	NM_019367-5	NM_019367_PROBE1	0.177	palmitoyl-protein thioesterase 2	Ppt2	54398				Rattus norvegicus palmitoyl-protein thioesterase 2 (Ppt2), mRNA	9506986	NM_019367	20p12	Chromosome 20, NC_005119.2 (4225698..4234652)	palmitoyl-(protein) hydrolase activity	protein modification process	extracellular space///lysosome	GO:0008474	GO:0006464	GO:0005615///GO:0005764
114	NM_019378-1	NM_019378_PROBE1	0.176	SNAP25-interacting protein	Snip	56029				Rattus norvegicus SNAP25-interacting protein (Snip), mRNA	9507126	NM_019378	10q31	Chromosome 10, NC_005109.2 (86263255..86320675, complement)	protein binding///protein binding	negative regulation of cell adhesion///regulation of secretion	actin cytoskeleton	GO:0005515///GO:0005515	GO:0007162///GO:0051046	GO:0015629
115	NM_012523-5	NM_012523_PROBE1	0.176	CD53 antigen	Cd53	24251				Rattus norvegicus CD53 antigen (Cd53), mRNA	6978632	NM_012523	2q34-q41	Chromosome 2, NC_005101.2 (202186128..202234577, complement)		regulation of growth///signal transduction	cell surface///integral to membrane///integral to membrane///integral to plasma membrane///membrane///plasma membrane		GO:0040008///GO:0007165	GO:0009986///GO:0016021///GO:0016021///GO:0005887///GO:0016020///GO:0005886
116	BF411031-5	BF411031_PROBE1	0.176	similar to RIKEN cDNA 1810037C20 (predicted)	RGD1562076_predicted	501664	Similar to RIKEN cDNA 1810037C20 (predicted)	RGD1562076_predicted	Rn.12310	UI-R-CN0-bmi-h-07-0-UI.s1 UI-R-CN0 Rattus norvegicus cDNA clone UI-R-CN0-bmi-h-07-0-UI 3-, mRNA sequence	11399006	BF411031	Xq37	Chromosome X, NC_005120.2 (160218055..160226680)
117	BE099884-3	BE099884_PROBE1	0.176	similar to Ab2-008	RGD1305133	290270	Similar to Ab2-008	RGD1305133	Rn.42579	Ab2008 rat regenerating liver cDNA library Rattus norvegicus cDNA, mRNA sequence	32165364	CD670488	15p12	Chromosome 15, NC_005114.2 (35667012..35694914)	DNA binding///chromatin binding///chromatin binding///transcription factor activity	chromatin assembly or disassembly///chromatin assembly or disassembly///regulation of transcription, DNA-dependent	chromatin///chromatin///nucleus	GO:0003677///GO:0003682///GO:0003682///GO:0003700	GO:0006333///GO:0006333///GO:0006355	GO:0000785///GO:0000785///GO:0005634
118	NM_021859-3	NM_021859_PROBE1	0.175	megakaryocyte-associated tyrosine kinase	Matk	60450				Rattus norvegicus megakaryocyte-associated tyrosine kinase (Matk), mRNA	56799405	NM_021859	7q11	Chromosome 7, NC_005106.2 (9940799..9945824, complement)	ATP binding///nucleotide binding///protein binding///protein serine/threonine kinase activity///protein-tyrosine kinase activity///protein-tyrosine kinase activity///transferase activity	cell proliferation///intracellular signaling cascade///mesoderm development///positive regulation of cell proliferation///protein amino acid phosphorylation///protein amino acid phosphorylation///regulation of progression through cell cycle	soluble fraction	GO:0005524///GO:0000166///GO:0005515///GO:0004674///GO:0004713///GO:0004713///GO:0016740	GO:0008283///GO:0007242///GO:0007498///GO:0008284///GO:0006468///GO:0006468///GO:0000074	GO:0005625
119	M94548-5	M94548_PROBE1	0.175	cytochrome P450 4F6	Cyp4f6	266689				Rattus norvegicus cytochrome P450 4F6 (Cyp4f6), mRNA	23463318	NM_153318	7q11	Chromosome 7, NC_005106.2 (13609104..13636290, complement)	heme binding///iron ion binding///metal ion binding///monooxygenase activity///monooxygenase activity///oxidoreductase activity///oxygen binding///unspecific monooxygenase activity	electron transport///electron transport///inflammatory response///leukotriene metabolic process	endoplasmic reticulum///endoplasmic reticulum///extracellular space///integral to membrane///membrane///membrane///microsome///microsome	GO:0020037///GO:0005506///GO:0046872///GO:0004497///GO:0004497///GO:0016491///GO:0019825///GO:0050381	GO:0006118///GO:0006118///GO:0006954///GO:0006691	GO:0005783///GO:0005783///GO:0005615///GO:0016021///GO:0016020///GO:0016020///GO:0005792///GO:0005792
120	AI408727-1	AI408727_PROBE1	0.175	similar to DNA segment, Chr 4, Brigham & Womens Genetics 0951 expressed	RGD1308059	362535	Similar to DNA segment, Chr 4, Brigham & Womens Genetics 0951 expressed	RGD1308059	Rn.36366	EST237018 Normalized rat ovary, Bento Soares Rattus sp. cDNA clone ROVEG40 3- end, mRNA sequence	4252231	AI408727	5q31	Chromosome 5, NC_005104.2 (99599574..99647041)
121	AW917064-3	AW917064_PROBE1	0.175				Transcribed locus, weakly similar to XP_001093178.1 similar to prion protei...		Rn.199722	EST348368 Rat gene index, normalized rat, norvegicus, Bento Soares Rattus norvegicus cDNA clone RGIDY83 5- end, mRNA sequence	8082805	AW917064
122	NM_021589-1	NM_021589_PROBE1	0.175	neurotrophic tyrosine kinase, receptor, type 1	Ntrk1	59109				Rattus norvegicus neurotrophic tyrosine kinase, receptor, type 1 (Ntrk1), mRNA	11024665	NM_021589	2q34	Chromosome 2, NC_005101.2 (179838740..179855545, complement)	neurotrophin binding///transmembrane receptor protein tyrosine kinase activity	transmembrane receptor protein tyrosine kinase signaling pathway	integral to plasma membrane	GO:0043121///GO:0004714	GO:0007169	GO:0005887
123	BF558507-3	BF558507_PROBE1	0.175				Transcribed locus		Rn.203544	UI-R-FS1-cqh-b-07-0-UI.s1 NCI_CGAP_FS1 Rattus norvegicus cDNA clone IMAGE:7362825 3-, mRNA sequence	23724330	BU760111
124	AF133037-1	AF133037_PROBE1	0.175	hyaluronan mediated motility receptor (RHAMM)	Hmmr	25460				Rattus norvegicus hyaluronan mediated motility receptor (RHAMM) (Hmmr), mRNA	47059016	NM_012964	10q12	Chromosome 10, NC_005109.2 (25733375..25762825, complement)	hyaluronic acid binding///receptor activity	cell motility///cell-cell signaling///cytoskeleton organization and biogenesis		GO:0005540///GO:0004872	GO:0006928///GO:0007267///GO:0007010
125	AA892818-5	AA892818_PROBE1	0.175							UI-R-FJ0-cpv-m-24-0-UI.s1 UI-R-FJ0 Rattus norvegicus cDNA clone UI-R-FJ0-cpv-m-24-0-UI 3-, mRNA sequence	24995001	CA504047
126	NM_017259-3	NM_017259_PROBE1	0.174	B-cell translocation gene 2, anti-proliferative	Btg2	29619				Rattus norvegicus B-cell translocation gene 2, anti-proliferative (Btg2), mRNA	8393001	NM_017259		Chromosome 13, NC_005112.2 (47026986..47030745, complement)	protein binding	anterior/posterior pattern formation///negative regulation of apoptosis///neuron differentiation///protein amino acid methylation///regulation of transcription, DNA-dependent///transcription		GO:0005515	GO:0009952///GO:0043066///GO:0030182///GO:0006479///GO:0006355///GO:0006350
127	BF281802-5	BF281802_PROBE1	0.174	similar to CG12467-PA (predicted)	RGD1304935_predicted	313866	Similar to CG12467-PA (predicted)	RGD1304935_predicted	Rn.204776	EST446393 Rat Gene Index, normalized rat, Rattus norvegicus cDNA Rattus norvegicus cDNA clone RGIBB59 3- sequence, mRNA sequence	11212872	BF281802	6q12	Chromosome 6, NC_005105.2 (7887555..7986077)
128	BF396602-1	BF396602_PROBE1	0.174	secreted frizzled-related protein 2	Sfrp2	310552	Secreted frizzled-related protein 2	Sfrp2	Rn.102416	UI-R-BS2-bea-a-08-0-UI.s1 UI-R-BS2 Rattus norvegicus cDNA clone UI-R-BS2-bea-a-08-0-UI 3-, mRNA sequence	11381577	BF396602	2q34	Chromosome 2, NC_005101.2 (175479309..175487020)	transmembrane receptor activity	anterior/posterior pattern formation///embryonic development///multicellular organismal development///somitogenesis	membrane	GO:0004888	GO:0009952///GO:0009790///GO:0007275///GO:0001756	GO:0016020
129	M84000-5	M84000_PROBE1	0.173	Murinoglobulin 1 homolog (mouse)	Mug1	497794				Rattus norvegicus alpha-1-inhibitor III mRNA, partial cds	202574	M22359	4q42	Chromosome 4, NC_005103.2 (158283901..158337639)	protease inhibitor activity///serine-type endopeptidase inhibitor activity///wide-spectrum protease inhibitor activity	inflammatory response		GO:0030414///GO:0004867///GO:0017114	GO:0006954
130	BF549650-3	BF549650_PROBE1	0.174				Transcribed locus		Rn.165814	UI-R-FJ0-cqa-e-10-0-UI.s1 UI-R-FJ0 Rattus norvegicus cDNA clone UI-R-FJ0-cqa-e-10-0-UI 3-, mRNA sequence	24996994	CA506040
131	NM_012533-3	NM_012533_PROBE1	0.173	carboxypeptidase B1 (tissue)	Cpb1	24271				Rattus norvegicus carboxypeptidase B1 (tissue) (Cpb1), mRNA	6978696	NM_012533	2q24	Chromosome 2, NC_005101.2 (105413336..105443909, complement)	carboxypeptidase A activity///carboxypeptidase B activity///carboxypeptidase B activity///carboxypeptidase activity///carboxypeptidase activity///metal ion binding///metallopeptidase activity///zinc ion binding	proteolysis///proteolysis		GO:0004182///GO:0050425///GO:0050425///GO:0004180///GO:0004180///GO:0046872///GO:0008237///GO:0008270	GO:0006508///GO:0006508
132	BE117683-1	BE117683_PROBE1	0.173	similar to SET domain-containing protein	LOC689820	689820	Similar to SET domain-containing protein	LOC689820	Rn.8879	UI-R-BS1-aze-f-11-0-UI.s1 UI-R-BS1 Rattus norvegicus cDNA clone UI-R-BS1-aze-f-11-0-UI 3-, mRNA sequence	8509788	BE117683	12q15	Chromosome 12, NC_005111.2 (33252475..33272463, complement)			nucleus			GO:0005634
133	AW917427-3	AW917427_PROBE1	0.173	transferrin receptor	Tfrc	64678	Transferrin receptor	Tfrc	Rn.98672	EST348731 Rat gene index, normalized rat, norvegicus, Bento Soares Rattus norvegicus cDNA clone RGIED69 5- end, mRNA sequence	8083178	AW917427	11q22	Chromosome 11, NC_005110.2 (69976256..69998098, complement)	iron ion transmembrane transporter activity///receptor activity///transferrin receptor activity///transferrin receptor activity///transferrin receptor activity	cellular iron ion homeostasis///cellular iron ion homeostasis///endocytosis///iron ion transport	cytoplasmic membrane-bound vesicle///cytoplasmic membrane-bound vesicle///endosome///endosome///extracellular region///extracellular region///integral to membrane///integral to plasma membrane///membrane///perinuclear region of cytoplasm///perinuclear region of cytoplasm///plasma membrane///plasma membrane	GO:0005381///GO:0004872///GO:0004998///GO:0004998///GO:0004998	GO:0006879///GO:0006879///GO:0006897///GO:0006826	GO:0016023///GO:0016023///GO:0005768///GO:0005768///GO:0005576///GO:0005576///GO:0016021///GO:0005887///GO:0016020///GO:0048471///GO:0048471///GO:0005886///GO:0005886
134	Z19087-1	Z19087_PROBE1	0.173	signal sequence receptor 4	Ssr4	29435	Signal sequence receptor 4	Ssr4	Rn.1999	UI-R-BJ0-ael-b-05-0-UI.s1 UI-R-BJ0 Rattus norvegicus cDNA clone UI-R-BJ0-ael-b-05-0-UI 3-, mRNA sequence	6596413	AW252822	Xq37	Chromosome X, NC_005120.2 (159710430..159714302)	calcium ion binding	intracellular protein transport	endoplasmic reticulum///endoplasmic reticulum///integral to membrane///membrane///translocon complex///translocon complex	GO:0005509	GO:0006886	GO:0005783///GO:0005783///GO:0016021///GO:0016020///GO:0005784///GO:0005784
135	AF041083-1	AF041083_PROBE1	0.173	RoBo-1	LOC24906	24906				Rattus norvegicus RoBo-1 mRNA, complete cds	2895562	AF041083	10q22	Chromosome 10, NC_005109.2 (44072418..44080788)	transporter activity	response to bacterium///response to other organism	integral to membrane///integral to plasma membrane///membrane fraction	GO:0005215	GO:0009617///GO:0051707	GO:0016021///GO:0005887///GO:0005624
136	AW141046-5	AW141046_PROBE1	0.173				Transcribed locus		Rn.168837	EST291069 Normalized rat ovary, Bento Soares Rattus sp. cDNA clone RGIBA18 5- end similar to T-cell surface glycoprotein CD4, mRNA sequence	6160814	AW141046
137	AI178452-3	AI178452_PROBE1	0.173	receptor-associated protein of the synapse (predicted)	Rapsn_predicted	362161	Receptor-associated protein of the synapse (predicted)	Rapsn_predicted	Rn.17149	UI-R-DK0-cew-d-07-0-UI.s1 UI-R-DK0 Rattus norvegicus cDNA clone UI-R-DK0-cew-d-07-0-UI 3-, mRNA sequence	14960215	BI296106	3q24	Chromosome 3, NC_005102.2 (75396832..75406113)		synaptic transmission	Golgi apparatus///plasma membrane		GO:0007268	GO:0005794///GO:0005886
138	AI105186-5	AI105186_PROBE1	0.173	solute carrier family 39 (metal ion transporter), member 8	Slc39a8	295455	Solute carrier family 39 (metal ion transporter), member 8	Slc39a8	Rn.28321	EST214475 Normalized rat kidney, Bento Soares Rattus sp. cDNA clone RKIBG68 3- end, mRNA sequence	3709331	AI105186	2q43	Chromosome 2, NC_005101.2 (233340397..233403461)	metal ion transmembrane transporter activity///metal ion transmembrane transporter activity	metal ion transport///metal ion transport	extracellular space///integral to membrane///membrane///membrane	GO:0046873///GO:0046873	GO:0030001///GO:0030001	GO:0005615///GO:0016021///GO:0016020///GO:0016020
139	AI179443-3	AI179443_PROBE1	0.173	mannosidase, alpha, class 1C, member 1 (predicted)	Man1c1_predicted	362625	Mannosidase, alpha, class 1C, member 1 (predicted)	Man1c1_predicted	Rn.29300	EST223153 Normalized rat spleen, Bento Soares Rattus sp. cDNA clone RSPCH41 3- end, mRNA sequence	3730081	AI179443	5q36	Chromosome 5, NC_005104.2 (153318589..153459949, complement)	calcium ion binding///calcium ion binding///mannosyl-oligosaccharide 1,2-alpha-mannosidase activity///mannosyl-oligosaccharide 1,2-alpha-mannosidase activity	protein amino acid N-linked glycosylation	integral to Golgi membrane///membrane	GO:0005509///GO:0005509///GO:0004571///GO:0004571	GO:0006487	GO:0030173///GO:0016020
140	NM_012844-5	NM_012844_PROBE1	0.172	epoxide hydrolase 1, microsomal	Ephx1	25315				Rattus norvegicus epoxide hydrolase 1, microsomal (Ephx1), transcript variant 2, mRNA	77539447	NM_012844	13q26	Chromosome 13, NC_005112.2 (96722973..96752942, complement)	aminopeptidase activity///epoxide hydrolase activity///epoxide hydrolase activity///epoxide hydrolase activity///hydrolase activity	aromatic compound catabolic process///proteolysis///response to toxin///xenobiotic metabolic process///xenobiotic metabolic process	endoplasmic reticulum///extracellular space///integral to membrane///membrane///microsome///microsome	GO:0004177///GO:0004301///GO:0004301///GO:0004301///GO:0016787	GO:0019439///GO:0006508///GO:0009636///GO:0006805///GO:0006805	GO:0005783///GO:0005615///GO:0016021///GO:0016020///GO:0005792///GO:0005792
141	NM_012936-3	NM_012936_PROBE1	0.173	crystallin, beta B1	Crybb1	25421				Rattus norvegicus crystallin, beta B1 (Crybb1), mRNA	6978710	NM_012936		Chromosome 12	structural constituent of eye lens///structural constituent of eye lens	visual perception		GO:0005212///GO:0005212	GO:0007601
