# Supplementary material for: Prediction of Pharmacological and Xenobiotic Responses to Drugs Based on Time Course Gene Expression Profiles
Source: PLoS One. 2009 Dec 2;4(12):e8126. doi: 10.1371/journal.pone.0008126 (PMC2780314; doi:10.1371/journal.pone.0008126)
Supplement: Table S3 — The KEGG enrichment of 141 features. (0.01 MB XLS) [file pone.0008126.s003.xls]

## Sheet: Sheet1
	KEGG	pvalue	odds	expected	numW	numB	numDrawn	numWdrawn	Wdrawn
1	rno00061_Fatty acid biosynthesis	0.000300496	118.75	0.0276382	6	4770	22	2	|Fasn|Acacb
2	rno04640_Hematopoietic cell lineage	0.00479781	10.1247	0.350084	76	4700	22	3	|Csf1r|Cd37|Tfrc
3	rno04910_Insulin signaling pathway	0.0203715	5.7995	0.594221	129	4647	22	3	|Socs2|Fasn|Acacb
4	rno00980_Metabolism of xenobiotics by cytochrome P450	0.0268462	8.7037	0.257956	56	4720	22	2	|Cyp3a9|Ephx1
5	rno00062_Fatty acid elongation in mitochondria	0.0451621	25.1058	0.0460637	10	4766	22	1	|Ppt2
6	rno04710_Circadian rhythm	0.0539578	20.5325	0.0552764	12	4764	22	1	|Per1
