# Supplementary material for: Prediction of Pharmacological and Xenobiotic Responses to Drugs Based on Time Course Gene Expression Profiles
Source: PLoS One. 2009 Dec 2;4(12):e8126. doi: 10.1371/journal.pone.0008126 (PMC2780314; doi:10.1371/journal.pone.0008126)
Supplement: Table S4 — The Gene Ontology Biological Process enrichment of 141 features. (0.07 MB XLS) [file pone.0008126.s004.xls]

## Sheet: Sheet1
	GO BP	pvalue	odds	expected	numW	numB	numDrawn	numWdrawn	Wdrawn
1	GO:0006954_inflammatory response	4.75244e-07	9.42836	1.26846	250	12955	67	10	|Serpina3n|Tfrc|Zfp36|Ccl5|Casp4|Cyp4f6|Pycard|C1qa|Itgb2|Mug1
2	GO:0006952_defense response	2.21161e-06	6.3563	2.27308	448	12757	67	12	|Ptprc|Serpina3n|Penk1|Tfrc|Zfp36|Ccl5|Casp4|Cyp4f6|Pycard|C1qa|Itgb2|Mug1
3	GO:0009611_response to wounding	8.00707e-05	5.08692	2.27308	448	12757	67	10	|Serpina3n|Tfrc|Zfp36|Ccl5|Casp4|Cyp4f6|Pycard|C1qa|Itgb2|Mug1
4	GO:0009605_response to external stimulus	0.000551233	3.46623	4.00833	790	12415	67	12	|Serpina3n|Btg2|Tfrc|Zfp36|Ccl5|Casp4|Cyp4f6|Pycard|C1qa|Itgb2|Sfrp2|Mug1
5	GO:0045672_positive regulation of osteoclast differentiation	0.000696264	67.3436	0.0405907	8	13197	67	2	|Ccl5|Csf1r
6	GO:0050793_regulation of developmental process	0.000978391	2.854	6.19515	1221	11984	67	15	|Ptprc|Igfbp5|Cstb|Btg2|Ntrk1|Zfp36|Ccl5|Socs2|Casp4|Ngfrap1|Pycard|Cdk5rap2|Csf1r|Itgb2|Tbx3
7	GO:0051239_regulation of multicellular organismal process	0.00111715	3.17811	4.3432	856	12349	67	12	|Ptprc|Chrnb4|Gamt|Zfp36|Ccl5|Socs2|Pycard|Cdk5rap2|Agpat6|Csf1r|Itgb2|Tbx3
8	GO:0002920_regulation of humoral immune response	0.00135427	44.8855	0.0558122	11	13194	67	2	|Ptprc|Cd37
9	GO:0006959_humoral immune response	0.00183429	13.6385	0.243544	48	13157	67	3	|Ptprc|Cd37|C1qa
10	GO:0002376_immune system process	0.0025755	2.99748	4.15547	819	12386	67	11	|Ptprc|Cd37|Ntrk1|Zfp36|Ccl5|C1qa|Csf1r|Itgb2|Colec12|Gpsm3|Faim3
11	GO:0051004_regulation of lipoprotein lipase activity	0.00290679	28.844	0.0811814	16	13189	67	2	|Nr1h2|Ppp2r4
12	GO:0051345_positive regulation of hydrolase activity	0.00329565	7.06607	0.613934	121	13084	67	4	|Nr1h2|Casp4|Pycard|Ppp2r4
13	GO:0006631_fatty acid metabolic process	0.00372509	5.24356	1.03506	204	13001	67	5	|Fasn|Nr1h2|Acacb|Cyp4f6|Agpat6
14	GO:0016311_dephosphorylation	0.00403052	6.66359	0.649451	128	13077	67	4	|Ppm1b|Ptprc|Mtmr7|Ppp2r4
15	GO:0007626_locomotory behavior	0.00438552	5.03779	1.07565	212	12993	67	5	|Chrnb4|Cstb|Ccl5|Itgb2|Tbce
16	GO:0040014_regulation of multicellular organism growth	0.00454804	9.72842	0.334873	66	13139	67	3	|Gamt|Socs2|Agpat6
17	GO:0007159_leukocyte adhesion	0.00500443	21.2453	0.106551	21	13184	67	2	|Ptprc|Itgb2
18	GO:0002067_glandular epithelial cell differentiation	0.00507384	Inf	0.00507384	1	13204	67	1	|Agpat6
19	GO:0002068_glandular epithelial cell development	0.00507384	Inf	0.00507384	1	13204	67	1	|Agpat6
20	GO:0002069_columnar/cuboidal epithelial cell maturation	0.00507384	Inf	0.00507384	1	13204	67	1	|Agpat6
21	GO:0002071_glandular epithelial cell maturation	0.00507384	Inf	0.00507384	1	13204	67	1	|Agpat6
22	GO:0006867_asparagine transport	0.00507384	Inf	0.00507384	1	13204	67	1	|Slc38a3
23	GO:0048936_peripheral nervous system neuron axonogenesis	0.00507384	Inf	0.00507384	1	13204	67	1	|Tbce
24	GO:0052547_regulation of peptidase activity	0.00580102	8.8784	0.365316	72	13133	67	3	|Cstb|Casp4|Pycard
25	GO:0045637_regulation of myeloid cell differentiation	0.00602793	8.75089	0.37039	73	13132	67	3	|Zfp36|Ccl5|Csf1r
26	GO:0002763_positive regulation of myeloid leukocyte differentiation	0.00651316	18.3441	0.121772	24	13181	67	2	|Ccl5|Csf1r
27	GO:0045670_regulation of osteoclast differentiation	0.00651316	18.3441	0.121772	24	13181	67	2	|Ccl5|Csf1r
28	GO:0045595_regulation of cell differentiation	0.00691814	3.40693	2.24264	442	12763	67	7	|Ptprc|Zfp36|Ccl5|Socs2|Cdk5rap2|Csf1r|Tbx3
29	GO:0051336_regulation of hydrolase activity	0.00698659	4.48623	1.2025	237	12968	67	5	|Cstb|Nr1h2|Casp4|Pycard|Ppp2r4
30	GO:0002455_humoral immune response mediated by circulating immunoglobulin	0.00705647	17.5452	0.126846	25	13180	67	2	|Ptprc|C1qa
31	GO:0002637_regulation of immunoglobulin production	0.00705647	17.5452	0.126846	25	13180	67	2	|Ptprc|Cd37
32	GO:0002682_regulation of immune system process	0.00744007	3.77069	1.7251	340	12865	67	6	|Ptprc|Cd37|Zfp36|Ccl5|C1qa|Csf1r
33	GO:0006950_response to stress	0.00745375	2.31417	6.90042	1360	11845	67	14	|Ptprc|Serpina3n|Penk1|Btg2|Tfrc|Zfp36|Ccl5|Casp4|Cyp4f6|Pycard|Rfc3|C1qa|Itgb2|Mug1
34	GO:0006633_fatty acid biosynthetic process	0.00887721	7.55613	0.426202	84	13121	67	3	|Fasn|Nr1h2|Acacb
35	GO:0040008_regulation of growth	0.0089839	4.20889	1.27861	252	12953	67	5	|Cd53|Gamt|Igfbp5|Socs2|Agpat6
36	GO:0065009_regulation of molecular function	0.0094044	2.74889	3.6075	711	12494	67	9	|Ptprc|Cstb|Gckr|Nr1h2|Ntrk1|Casp4|Pycard|Itgb2|Ppp2r4
37	GO:0030316_osteoclast differentiation	0.00942609	14.9413	0.147141	29	13176	67	2	|Ccl5|Csf1r
38	GO:0002065_columnar/cuboidal epithelial cell differentiation	0.0101223	199.045	0.0101477	2	13203	67	1	|Agpat6
39	GO:0002066_columnar/cuboidal epithelial cell development	0.0101223	199.045	0.0101477	2	13203	67	1	|Agpat6
40	GO:0002378_immunoglobulin biosynthetic process	0.0101223	199.045	0.0101477	2	13203	67	1	|Ptprc
41	GO:0006601_creatine biosynthetic process	0.0101223	199.045	0.0101477	2	13203	67	1	|Gamt
42	GO:0006868_glutamine transport	0.0101223	199.045	0.0101477	2	13203	67	1	|Slc38a3
43	GO:0015817_histidine transport	0.0101223	199.045	0.0101477	2	13203	67	1	|Slc38a3
44	GO:0035305_negative regulation of dephosphorylation	0.0101223	199.045	0.0101477	2	13203	67	1	|Ppp2r4
45	GO:0035308_negative regulation of protein amino acid dephosphorylation	0.0101223	199.045	0.0101477	2	13203	67	1	|Ppp2r4
46	GO:0048550_negative regulation of pinocytosis	0.0101223	199.045	0.0101477	2	13203	67	1	|Nr1h2
47	GO:0050779_RNA destabilization	0.0101223	199.045	0.0101477	2	13203	67	1	|Zfp36
48	GO:0050855_regulation of B cell receptor signaling pathway	0.0101223	199.045	0.0101477	2	13203	67	1	|Ptprc
49	GO:0014070_response to organic cyclic substance	0.0101964	5.05405	0.847331	167	13038	67	4	|Chrnb4|Ephx1|Btg2|Acacb
50	GO:0035264_multicellular organism growth	0.0107123	7.03179	0.456645	90	13115	67	3	|Gamt|Socs2|Agpat6
51	GO:0051092_positive regulation of NF-kappaB transcription factor activity	0.0107258	13.9088	0.157289	31	13174	67	2	|Pycard|Itgb2
52	GO:0030534_adult behavior	0.0113692	6.87272	0.466793	92	13113	67	3	|Chrnb4|Cstb|Tbce
53	GO:0019538_protein metabolic process	0.0115294	1.89629	14.5213	2862	10343	67	23	|Cpb1|Ppm1b|Ptprc|Igfbp5|Bckdk|Btg2|Nr1h2|Ntrk1|Matk|Adamts1|Socs2|Casp4|Aurkb|Slc15a3|Ctsz|Pycard|C1qa|Csf1r|Itgb2|Fkbp5|Ppp2r4|Ubl3|Calr3
54	GO:0006955_immune response	0.0123252	3.0307	2.50647	494	12711	67	7	|Ptprc|Cd37|Ccl5|C1qa|Colec12|Gpsm3|Faim3
55	GO:0050790_regulation of catalytic activity	0.0125896	2.78477	3.13563	618	12587	67	8	|Ptprc|Cstb|Gckr|Nr1h2|Ntrk1|Casp4|Pycard|Ppp2r4
56	GO:0016053_organic acid biosynthetic process	0.0127516	6.5751	0.487088	96	13109	67	3	|Fasn|Nr1h2|Acacb
57	GO:0046394_carboxylic acid biosynthetic process	0.0127516	6.5751	0.487088	96	13109	67	3	|Fasn|Nr1h2|Acacb
58	GO:0010563_negative regulation of phosphorus metabolic process	0.0128146	12.6019	0.17251	34	13171	67	2	|Ptprc|Ppp2r4
59	GO:0045936_negative regulation of phosphate metabolic process	0.0128146	12.6019	0.17251	34	13171	67	2	|Ptprc|Ppp2r4
60	GO:0019217_regulation of fatty acid metabolic process	0.0135471	12.2191	0.177584	35	13170	67	2	|Nr1h2|Acacb
61	GO:0030595_leukocyte chemotaxis	0.0135471	12.2191	0.177584	35	13170	67	2	|Ccl5|Itgb2
62	GO:0002700_regulation of production of molecular mediator of immune response	0.0142975	11.8588	0.182658	36	13169	67	2	|Ptprc|Cd37
63	GO:0045639_positive regulation of myeloid cell differentiation	0.0142975	11.8588	0.182658	36	13169	67	2	|Ccl5|Csf1r
64	GO:0019752_carboxylic acid metabolic process	0.0147671	2.91851	2.5978	512	12693	67	7	|Gamt|Bckdk|Fasn|Nr1h2|Acacb|Cyp4f6|Agpat6
65	GO:0006082_organic acid metabolic process	0.0150585	2.90654	2.60795	514	12691	67	7	|Gamt|Bckdk|Fasn|Nr1h2|Acacb|Cyp4f6|Agpat6
66	GO:0007229_integrin-mediated signaling pathway	0.0150655	11.5191	0.187732	37	13168	67	2	|Adamts1|Itgb2
67	GO:0060326_cell chemotaxis	0.0150655	11.5191	0.187732	37	13168	67	2	|Ccl5|Itgb2
68	GO:0000289_nuclear-transcribed mRNA poly(A) tail shortening	0.0151455	99.5152	0.0152215	3	13202	67	1	|Zfp36
69	GO:0002523_leukocyte migration during inflammatory response	0.0151455	99.5152	0.0152215	3	13202	67	1	|Itgb2
70	GO:0014889_muscle atrophy	0.0151455	99.5152	0.0152215	3	13202	67	1	|Tbce
71	GO:0031953_negative regulation of protein amino acid autophosphorylation	0.0151455	99.5152	0.0152215	3	13202	67	1	|Ptprc
72	GO:0032275_luteinizing hormone secretion	0.0151455	99.5152	0.0152215	3	13202	67	1	|Tbx3
73	GO:0032515_negative regulation of phosphoprotein phosphatase activity	0.0151455	99.5152	0.0152215	3	13202	67	1	|Ppp2r4
74	GO:0032516_positive regulation of phosphoprotein phosphatase activity	0.0151455	99.5152	0.0152215	3	13202	67	1	|Ppp2r4
75	GO:0034113_heterotypic cell-cell adhesion	0.0151455	99.5152	0.0152215	3	13202	67	1	|Ptprc
76	GO:0045071_negative regulation of viral genome replication	0.0151455	99.5152	0.0152215	3	13202	67	1	|Ccl5
77	GO:0048935_peripheral nervous system neuron development	0.0151455	99.5152	0.0152215	3	13202	67	1	|Tbce
78	GO:0060084_synaptic transmission involved in micturition	0.0151455	99.5152	0.0152215	3	13202	67	1	|Chrnb4
79	GO:0032787_monocarboxylic acid metabolic process	0.0153226	3.66323	1.46126	288	12917	67	5	|Fasn|Nr1h2|Acacb|Cyp4f6|Agpat6
80	GO:0031400_negative regulation of protein modification process	0.0158509	11.1983	0.192806	38	13167	67	2	|Ptprc|Ppp2r4
81	GO:0040007_growth	0.0158726	3.17319	2.03461	401	12804	67	6	|Cd53|Gamt|Igfbp5|Socs2|Agpat6|Tbce
82	GO:0002521_leukocyte differentiation	0.0160183	4.39725	0.969103	191	13014	67	4	|Ptprc|Ntrk1|Ccl5|Csf1r
83	GO:0030097_hemopoiesis	0.0163913	3.59823	1.48663	293	12912	67	5	|Ptprc|Ntrk1|Zfp36|Ccl5|Csf1r
84	GO:0043085_positive regulation of catalytic activity	0.0167742	3.1323	2.05998	406	12799	67	6	|Ptprc|Nr1h2|Ntrk1|Casp4|Pycard|Ppp2r4
85	GO:0006470_protein amino acid dephosphorylation	0.0174558	5.8183	0.547974	108	13097	67	3	|Ppm1b|Ptprc|Ppp2r4
86	GO:0030879_mammary gland development	0.0174734	10.6073	0.202953	40	13165	67	2	|Agpat6|Tbx3
87	GO:0043086_negative regulation of catalytic activity	0.0180408	4.2363	1.00462	198	13007	67	4	|Ptprc|Cstb|Gckr|Ppp2r4
88	GO:0007610_behavior	0.0182898	3.06895	2.10057	414	12791	67	6	|Chrnb4|Cstb|Penk1|Ccl5|Itgb2|Tbce
89	GO:0051346_negative regulation of hydrolase activity	0.01831	10.3345	0.208027	41	13164	67	2	|Cstb|Ppp2r4
90	GO:0032502_developmental process	0.0183634	1.80133	15.1099	2978	10227	67	23	|Ptprc|Gamt|Igfbp5|Cstb|Btg2|Ntrk1|Tfrc|Adamts1|Zfp36|Ccl5|Ran|Socs2|Casp4|Ngfrap1|Pycard|Cdk5rap2|Agpat6|Csf1r|Itgb2|Sfrp2|Agpat2|Tbx3|Tbce
91	GO:0006919_activation of caspase activity	0.0191633	10.0754	0.213101	42	13163	67	2	|Casp4|Pycard
92	GO:0044267_cellular protein metabolic process	0.0191937	1.80751	14.3031	2819	10386	67	22	|Cpb1|Ppm1b|Ptprc|Igfbp5|Bckdk|Btg2|Nr1h2|Ntrk1|Matk|Adamts1|Socs2|Casp4|Aurkb|Ctsz|Pycard|C1qa|Csf1r|Itgb2|Fkbp5|Ppp2r4|Ubl3|Calr3
93	GO:0007519_skeletal muscle development	0.0192117	5.60307	0.56827	112	13093	67	3	|Igfbp5|Csf1r|Tbx3
94	GO:0042981_regulation of apoptosis	0.0192865	2.56353	3.38932	668	12537	67	8	|Ptprc|Cstb|Btg2|Ntrk1|Casp4|Ngfrap1|Pycard|Tbx3
95	GO:0035282_segmentation	0.0200331	9.82889	0.218175	43	13162	67	2	|Sfrp2|Tbx3
96	GO:0051091_positive regulation of transcription factor activity	0.0200331	9.82889	0.218175	43	13162	67	2	|Pycard|Itgb2
97	GO:0001915_negative regulation of T cell mediated cytotoxicity	0.0201437	66.3384	0.0202953	4	13201	67	1	|Ptprc
98	GO:0010042_response to manganese ion	0.0201437	66.3384	0.0202953	4	13201	67	1	|Tfrc
99	GO:0014912_negative regulation of smooth muscle cell migration	0.0201437	66.3384	0.0202953	4	13201	67	1	|Igfbp5
100	GO:0015808_L-alanine transport	0.0201437	66.3384	0.0202953	4	13201	67	1	|Slc38a3
101	GO:0030540_female genitalia development	0.0201437	66.3384	0.0202953	4	13201	67	1	|Tbx3
102	GO:0031952_regulation of protein amino acid autophosphorylation	0.0201437	66.3384	0.0202953	4	13201	67	1	|Ptprc
103	GO:0032373_positive regulation of sterol transport	0.0201437	66.3384	0.0202953	4	13201	67	1	|Nr1h2
104	GO:0032376_positive regulation of cholesterol transport	0.0201437	66.3384	0.0202953	4	13201	67	1	|Nr1h2
105	GO:0035117_embryonic arm morphogenesis	0.0201437	66.3384	0.0202953	4	13201	67	1	|Tbx3
106	GO:0035140_arm morphogenesis	0.0201437	66.3384	0.0202953	4	13201	67	1	|Tbx3
107	GO:0035306_positive regulation of dephosphorylation	0.0201437	66.3384	0.0202953	4	13201	67	1	|Ppp2r4
108	GO:0035307_positive regulation of protein amino acid dephosphorylation	0.0201437	66.3384	0.0202953	4	13201	67	1	|Ppp2r4
109	GO:0043569_negative regulation of insulin-like growth factor receptor signaling pathway	0.0201437	66.3384	0.0202953	4	13201	67	1	|Igfbp5
110	GO:0045662_negative regulation of myoblast differentiation	0.0201437	66.3384	0.0202953	4	13201	67	1	|Tbx3
111	GO:0048525_negative regulation of viral reproduction	0.0201437	66.3384	0.0202953	4	13201	67	1	|Ccl5
112	GO:0048548_regulation of pinocytosis	0.0201437	66.3384	0.0202953	4	13201	67	1	|Nr1h2
113	GO:0048934_peripheral nervous system neuron differentiation	0.0201437	66.3384	0.0202953	4	13201	67	1	|Tbce
114	GO:0050857_positive regulation of antigen receptor-mediated signaling pathway	0.0201437	66.3384	0.0202953	4	13201	67	1	|Ptprc
115	GO:0000280_nuclear division	0.0205906	5.45173	0.583491	115	13090	67	3	|Aurkb|Zwint|Kifc1
116	GO:0007067_mitosis	0.0205906	5.45173	0.583491	115	13090	67	3	|Aurkb|Zwint|Kifc1
117	GO:0043067_regulation of programmed cell death	0.0207217	2.52722	3.43499	677	12528	67	8	|Ptprc|Cstb|Btg2|Ntrk1|Casp4|Ngfrap1|Pycard|Tbx3
118	GO:0048534_hemopoietic or lymphoid organ development	0.0211624	3.35934	1.58811	313	12892	67	5	|Ptprc|Ntrk1|Zfp36|Ccl5|Csf1r
119	GO:0051094_positive regulation of developmental process	0.0214076	2.69575	2.80076	552	12653	67	7	|Ptprc|Ccl5|Socs2|Ngfrap1|Pycard|Csf1r|Itgb2
120	GO:0045597_positive regulation of cell differentiation	0.021529	4.00557	1.06043	209	12996	67	4	|Ptprc|Ccl5|Socs2|Csf1r
121	GO:0043280_positive regulation of caspase activity	0.0218214	9.3703	0.228323	45	13160	67	2	|Casp4|Pycard
122	GO:0000087_M phase of mitotic cell cycle	0.0225122	5.26212	0.603786	119	13086	67	3	|Aurkb|Zwint|Kifc1
123	GO:0048285_organelle fission	0.0225122	5.26212	0.603786	119	13086	67	3	|Aurkb|Zwint|Kifc1
124	GO:0030183_B cell differentiation	0.0227396	9.15664	0.233396	46	13159	67	2	|Ptprc|Ntrk1
125	GO:0007169_transmembrane receptor protein tyrosine kinase signaling pathway	0.0228933	3.9277	1.08073	213	12992	67	4	|Igfbp5|Ntrk1|Socs2|Csf1r
126	GO:0007568_aging	0.0235086	5.17214	0.613934	121	13084	67	3	|Tfrc|Socs2|Tbx3
127	GO:0048519_negative regulation of biological process	0.0235181	2.02167	7.15918	1411	11794	67	13	|Ptprc|Igfbp5|Btg2|Snip|Nr1h2|Ntrk1|Zfp36|Ccl5|Socs2|Casp4|Per1|Tbx3|Ppp2r4
128	GO:0002699_positive regulation of immune effector process	0.0236735	8.95248	0.23847	47	13158	67	2	|Ptprc|Cd37
129	GO:0030154_cell differentiation	0.024772	2.0056	7.20992	1421	11784	67	13	|Ptprc|Igfbp5|Btg2|Ntrk1|Zfp36|Ccl5|Ran|Socs2|Cdk5rap2|Agpat6|Csf1r|Tbx3|Tbce
130	GO:0006796_phosphate metabolic process	0.0250365	2.20321	4.96729	979	12226	67	10	|Ppm1b|Ptprc|Bckdk|Ntrk1|Matk|Aurkb|Mtmr7|Csf1r|Itgb2|Ppp2r4
131	GO:0001960_negative regulation of cytokine-mediated signaling pathway	0.0251168	49.75	0.0253692	5	13200	67	1	|Ptprc
132	GO:0002922_positive regulation of humoral immune response	0.0251168	49.75	0.0253692	5	13200	67	1	|Ptprc
133	GO:0002925_positive regulation of humoral immune response mediated by circulating immunoglobulin	0.0251168	49.75	0.0253692	5	13200	67	1	|Ptprc
134	GO:0018106_peptidyl-histidine phosphorylation	0.0251168	49.75	0.0253692	5	13200	67	1	|Bckdk
135	GO:0032328_alanine transport	0.0251168	49.75	0.0253692	5	13200	67	1	|Slc38a3
136	GO:0032370_positive regulation of lipid transport	0.0251168	49.75	0.0253692	5	13200	67	1	|Nr1h2
137	GO:0042396_phosphagen biosynthetic process	0.0251168	49.75	0.0253692	5	13200	67	1	|Gamt
138	GO:0046884_follicle-stimulating hormone secretion	0.0251168	49.75	0.0253692	5	13200	67	1	|Tbx3
139	GO:0048247_lymphocyte chemotaxis	0.0251168	49.75	0.0253692	5	13200	67	1	|Ccl5
140	GO:0006793_phosphorus metabolic process	0.0253507	2.19831	4.97743	981	12224	67	10	|Ppm1b|Ptprc|Bckdk|Ntrk1|Matk|Aurkb|Mtmr7|Csf1r|Itgb2|Ppp2r4
141	GO:0002377_immunoglobulin production	0.025588	8.57021	0.248618	49	13156	67	2	|Ptprc|Cd37
142	GO:0002520_immune system development	0.0261667	3.1694	1.67944	331	12874	67	5	|Ptprc|Ntrk1|Zfp36|Ccl5|Csf1r
143	GO:0048523_negative regulation of cellular process	0.0263075	2.04066	6.49958	1281	11924	67	12	|Ptprc|Igfbp5|Btg2|Snip|Nr1h2|Ntrk1|Zfp36|Socs2|Casp4|Per1|Tbx3|Ppp2r4
144	GO:0048518_positive regulation of biological process	0.0267877	1.93649	8.07247	1591	11614	67	14	|Ptprc|Cd37|Btg2|Nr1h2|Zfp36|Ccl5|Socs2|Ngfrap1|Pycard|C1qa|Csf1r|Itgb2|Tbx3|Ppp2r4
145	GO:0002761_regulation of myeloid leukocyte differentiation	0.0275634	8.21915	0.258766	51	13154	67	2	|Ccl5|Csf1r
146	GO:0043388_positive regulation of DNA binding	0.0275634	8.21915	0.258766	51	13154	67	2	|Pycard|Itgb2
147	GO:0032269_negative regulation of cellular protein metabolic process	0.0288459	4.7644	0.664672	131	13074	67	3	|Ptprc|Igfbp5|Ppp2r4
148	GO:0032268_regulation of cellular protein metabolic process	0.0289318	3.08209	1.7251	340	12865	67	5	|Ptprc|Igfbp5|Nr1h2|Itgb2|Ppp2r4
149	GO:0051301_cell division	0.0299844	4.69038	0.67482	133	13072	67	3	|Aurkb|Zwint|Kifc1
150	GO:0000288_nuclear-transcribed mRNA catabolic process, deadenylation-dependent decay	0.0300651	39.797	0.030443	6	13199	67	1	|Zfp36
151	GO:0000578_embryonic axis specification	0.0300651	39.797	0.030443	6	13199	67	1	|Tbx3
152	GO:0001678_cellular glucose homeostasis	0.0300651	39.797	0.030443	6	13199	67	1	|Gckr
153	GO:0002070_epithelial cell maturation	0.0300651	39.797	0.030443	6	13199	67	1	|Agpat6
154	GO:0002639_positive regulation of immunoglobulin production	0.0300651	39.797	0.030443	6	13199	67	1	|Cd37
155	GO:0002923_regulation of humoral immune response mediated by circulating immunoglobulin	0.0300651	39.797	0.030443	6	13199	67	1	|Ptprc
156	GO:0006907_pinocytosis	0.0300651	39.797	0.030443	6	13199	67	1	|Nr1h2
157	GO:0007351_tripartite regional subdivision	0.0300651	39.797	0.030443	6	13199	67	1	|Tbx3
158	GO:0008595_determination of anterior/posterior axis, embryo	0.0300651	39.797	0.030443	6	13199	67	1	|Tbx3
159	GO:0008625_induction of apoptosis via death domain receptors	0.0300651	39.797	0.030443	6	13199	67	1	|Ngfrap1
160	GO:0009083_branched chain family amino acid catabolic process	0.0300651	39.797	0.030443	6	13199	67	1	|Bckdk
161	GO:0015802_basic amino acid transport	0.0300651	39.797	0.030443	6	13199	67	1	|Slc38a3
162	GO:0018202_peptidyl-histidine modification	0.0300651	39.797	0.030443	6	13199	67	1	|Bckdk
163	GO:0032274_gonadotropin secretion	0.0300651	39.797	0.030443	6	13199	67	1	|Tbx3
164	GO:0032369_negative regulation of lipid transport	0.0300651	39.797	0.030443	6	13199	67	1	|Nr1h2
165	GO:0035304_regulation of protein amino acid dephosphorylation	0.0300651	39.797	0.030443	6	13199	67	1	|Ppp2r4
166	GO:0045586_regulation of gamma-delta T cell differentiation	0.0300651	39.797	0.030443	6	13199	67	1	|Ptprc
167	GO:0045588_positive regulation of gamma-delta T cell differentiation	0.0300651	39.797	0.030443	6	13199	67	1	|Ptprc
168	GO:0046643_regulation of gamma-delta T cell activation	0.0300651	39.797	0.030443	6	13199	67	1	|Ptprc
169	GO:0046645_positive regulation of gamma-delta T cell activation	0.0300651	39.797	0.030443	6	13199	67	1	|Ptprc
170	GO:0051006_positive regulation of lipoprotein lipase activity	0.0300651	39.797	0.030443	6	13199	67	1	|Nr1h2
171	GO:0060073_micturition	0.0300651	39.797	0.030443	6	13199	67	1	|Chrnb4
172	GO:0060347_heart trabecula formation	0.0300651	39.797	0.030443	6	13199	67	1	|Adamts1
173	GO:0060396_growth hormone receptor signaling pathway	0.0300651	39.797	0.030443	6	13199	67	1	|Socs2
174	GO:0060416_response to growth hormone stimulus	0.0300651	39.797	0.030443	6	13199	67	1	|Socs2
175	GO:0009952_anterior/posterior pattern formation	0.0305624	4.65422	0.679894	134	13071	67	3	|Btg2|Sfrp2|Tbx3
176	GO:0051248_negative regulation of protein metabolic process	0.0311464	4.61861	0.684968	135	13070	67	3	|Ptprc|Igfbp5|Ppp2r4
177	GO:0002710_negative regulation of T cell mediated immunity	0.0349886	33.1616	0.0355168	7	13198	67	1	|Ptprc
178	GO:0007350_blastoderm segmentation	0.0349886	33.1616	0.0355168	7	13198	67	1	|Tbx3
179	GO:0009312_oligosaccharide biosynthetic process	0.0349886	33.1616	0.0355168	7	13198	67	1	|Mpdu1
180	GO:0034612_response to tumor necrosis factor	0.0349886	33.1616	0.0355168	7	13198	67	1	|Ccl5
181	GO:0035303_regulation of dephosphorylation	0.0349886	33.1616	0.0355168	7	13198	67	1	|Ppp2r4
182	GO:0042492_gamma-delta T cell differentiation	0.0349886	33.1616	0.0355168	7	13198	67	1	|Ptprc
183	GO:0045069_regulation of viral genome replication	0.0349886	33.1616	0.0355168	7	13198	67	1	|Ccl5
184	GO:0045723_positive regulation of fatty acid biosynthetic process	0.0349886	33.1616	0.0355168	7	13198	67	1	|Nr1h2
185	GO:0046629_gamma-delta T cell activation	0.0349886	33.1616	0.0355168	7	13198	67	1	|Ptprc
186	GO:0048304_positive regulation of isotype switching to IgG isotypes	0.0349886	33.1616	0.0355168	7	13198	67	1	|Ptprc
187	GO:0048630_skeletal muscle growth	0.0349886	33.1616	0.0355168	7	13198	67	1	|Igfbp5
188	GO:0050716_positive regulation of interleukin-1 secretion	0.0349886	33.1616	0.0355168	7	13198	67	1	|Pycard
189	GO:0050718_positive regulation of interleukin-1 beta secretion	0.0349886	33.1616	0.0355168	7	13198	67	1	|Pycard
190	GO:0022403_cell cycle phase	0.0366181	3.36926	1.25324	247	12958	67	4	|Ptprc|Aurkb|Zwint|Kifc1
191	GO:0002440_production of molecular mediator of immune response	0.0371702	6.93899	0.30443	60	13145	67	2	|Ptprc|Cd37
192	GO:0008344_adult locomotory behavior	0.0371702	6.93899	0.30443	60	13145	67	2	|Cstb|Tbce
193	GO:0051099_positive regulation of binding	0.0371702	6.93899	0.30443	60	13145	67	2	|Pycard|Itgb2
194	GO:0048731_system development	0.0374459	1.77746	10.0817	1987	11218	67	16	|Ptprc|Gamt|Igfbp5|Btg2|Ntrk1|Adamts1|Zfp36|Ccl5|Socs2|Cdk5rap2|Agpat6|Csf1r|Itgb2|Agpat2|Tbx3|Tbce
195	GO:0050900_leukocyte migration	0.0383067	6.82086	0.309504	61	13144	67	2	|Ccl5|Itgb2
196	GO:0030099_myeloid cell differentiation	0.0386099	4.22982	0.745854	147	13058	67	3	|Zfp36|Ccl5|Csf1r
197	GO:0001911_negative regulation of leukocyte mediated cytotoxicity	0.0398875	28.4221	0.0405907	8	13197	67	1	|Ptprc
198	GO:0006600_creatine metabolic process	0.0398875	28.4221	0.0405907	8	13197	67	1	|Gamt
199	GO:0019079_viral genome replication	0.0398875	28.4221	0.0405907	8	13197	67	1	|Ccl5
200	GO:0031342_negative regulation of cell killing	0.0398875	28.4221	0.0405907	8	13197	67	1	|Ptprc
201	GO:0032371_regulation of sterol transport	0.0398875	28.4221	0.0405907	8	13197	67	1	|Nr1h2
202	GO:0032374_regulation of cholesterol transport	0.0398875	28.4221	0.0405907	8	13197	67	1	|Nr1h2
203	GO:0035095_behavioral response to nicotine	0.0398875	28.4221	0.0405907	8	13197	67	1	|Chrnb4
204	GO:0045059_positive thymic T cell selection	0.0398875	28.4221	0.0405907	8	13197	67	1	|Ptprc
205	GO:0045661_regulation of myoblast differentiation	0.0398875	28.4221	0.0405907	8	13197	67	1	|Tbx3
206	GO:0046339_diacylglycerol metabolic process	0.0398875	28.4221	0.0405907	8	13197	67	1	|Agpat6
207	GO:0046641_positive regulation of alpha-beta T cell proliferation	0.0398875	28.4221	0.0405907	8	13197	67	1	|Ptprc
208	GO:0050704_regulation of interleukin-1 secretion	0.0398875	28.4221	0.0405907	8	13197	67	1	|Pycard
209	GO:0050706_regulation of interleukin-1 beta secretion	0.0398875	28.4221	0.0405907	8	13197	67	1	|Pycard
210	GO:0050732_negative regulation of peptidyl-tyrosine phosphorylation	0.0398875	28.4221	0.0405907	8	13197	67	1	|Ptprc
211	GO:0060343_trabecula formation	0.0398875	28.4221	0.0405907	8	13197	67	1	|Adamts1
212	GO:0050730_regulation of peptidyl-tyrosine phosphorylation	0.0406194	6.59622	0.319652	63	13142	67	2	|Ptprc|Itgb2
213	GO:0043434_response to peptide hormone stimulus	0.0419659	4.0863	0.771223	152	13053	67	3	|Serpina3n|Btg2|Socs2
214	GO:0019220_regulation of phosphate metabolic process	0.0426543	4.05875	0.776297	153	13052	67	3	|Ptprc|Itgb2|Ppp2r4
215	GO:0051174_regulation of phosphorus metabolic process	0.0426543	4.05875	0.776297	153	13052	67	3	|Ptprc|Itgb2|Ppp2r4
216	GO:0016064_immunoglobulin mediated immune response	0.0429836	6.38584	0.329799	65	13140	67	2	|Ptprc|C1qa
217	GO:0043281_regulation of caspase activity	0.0429836	6.38584	0.329799	65	13140	67	2	|Casp4|Pycard
218	GO:0060191_regulation of lipase activity	0.0429836	6.38584	0.329799	65	13140	67	2	|Nr1h2|Ppp2r4
219	GO:0031399_regulation of protein modification process	0.0433483	4.03156	0.781371	154	13051	67	3	|Ptprc|Itgb2|Ppp2r4
220	GO:0048513_organ development	0.0436144	1.8319	7.80863	1539	11666	67	13	|Ptprc|Gamt|Igfbp5|Ntrk1|Adamts1|Zfp36|Ccl5|Cdk5rap2|Agpat6|Csf1r|Itgb2|Agpat2|Tbx3
221	GO:0000956_nuclear-transcribed mRNA catabolic process	0.0447619	24.8674	0.0456645	9	13196	67	1	|Zfp36
222	GO:0001959_regulation of cytokine-mediated signaling pathway	0.0447619	24.8674	0.0456645	9	13196	67	1	|Ptprc
223	GO:0006599_phosphagen metabolic process	0.0447619	24.8674	0.0456645	9	13196	67	1	|Gamt
224	GO:0006910_phagocytosis, recognition	0.0447619	24.8674	0.0456645	9	13196	67	1	|Colec12
225	GO:0019432_triglyceride biosynthetic process	0.0447619	24.8674	0.0456645	9	13196	67	1	|Agpat6
226	GO:0033209_tumor necrosis factor-mediated signaling pathway	0.0447619	24.8674	0.0456645	9	13196	67	1	|Pycard
227	GO:0043368_positive T cell selection	0.0447619	24.8674	0.0456645	9	13196	67	1	|Ptprc
228	GO:0043383_negative T cell selection	0.0447619	24.8674	0.0456645	9	13196	67	1	|Ptprc
229	GO:0043567_regulation of insulin-like growth factor receptor signaling pathway	0.0447619	24.8674	0.0456645	9	13196	67	1	|Igfbp5
230	GO:0045060_negative thymic T cell selection	0.0447619	24.8674	0.0456645	9	13196	67	1	|Ptprc
231	GO:0045123_cellular extravasation	0.0447619	24.8674	0.0456645	9	13196	67	1	|Itgb2
232	GO:0050896_response to stimulus	0.045258	1.58934	19.1436	3773	9432	67	26	|Ptprc|Serpina3n|Chrnb4|Cstb|Ephx1|Cd37|Penk1|Btg2|Tfrc|Zfp36|Ccl5|Socs2|Casp4|Acacb|Cyp3a9|Cyp4f6|Pycard|Rfc3|C1qa|Itgb2|Sfrp2|Tbce|Colec12|Gpsm3|Mug1|Faim3
233	GO:0019724_B cell mediated immunity	0.0453983	6.1884	0.339947	67	13138	67	2	|Ptprc|C1qa
234	GO:0046903_secretion	0.0455085	2.70756	1.95343	385	12820	67	5	|Chrnb4|Snip|Zwint|Pycard|Tbx3
235	GO:0052548_regulation of endopeptidase activity	0.0466242	6.09417	0.345021	68	13137	67	2	|Casp4|Pycard
236	GO:0019221_cytokine-mediated signaling pathway	0.0478621	6.00276	0.350095	69	13136	67	2	|Ptprc|Pycard
237	GO:0010033_response to organic substance	0.0485102	2.65712	1.98894	392	12813	67	5	|Chrnb4|Ephx1|Btg2|Tfrc|Acacb
238	GO:0009968_negative regulation of signal transduction	0.0491045	3.82636	0.821961	162	13043	67	3	|Ptprc|Igfbp5|Socs2
239	GO:0048585_negative regulation of response to stimulus	0.0491121	5.91403	0.355168	70	13135	67	2	|Ptprc|Zfp36
240	GO:0006857_oligopeptide transport	0.0496119	22.1027	0.0507384	10	13195	67	1	|Slc15a3
241	GO:0043666_regulation of phosphoprotein phosphatase activity	0.0496119	22.1027	0.0507384	10	13195	67	1	|Ppp2r4
242	GO:0045830_positive regulation of isotype switching	0.0496119	22.1027	0.0507384	10	13195	67	1	|Ptprc
243	GO:0045911_positive regulation of DNA recombination	0.0496119	22.1027	0.0507384	10	13195	67	1	|Ptprc
244	GO:0048302_regulation of isotype switching to IgG isotypes	0.0496119	22.1027	0.0507384	10	13195	67	1	|Ptprc
245	GO:0050701_interleukin-1 secretion	0.0496119	22.1027	0.0507384	10	13195	67	1	|Pycard
246	GO:0050702_interleukin-1 beta secretion	0.0496119	22.1027	0.0507384	10	13195	67	1	|Pycard
247	GO:0051148_negative regulation of muscle cell differentiation	0.0496119	22.1027	0.0507384	10	13195	67	1	|Tbx3
