# Supplementary material for: Prediction of Pharmacological and Xenobiotic Responses to Drugs Based on Time Course Gene Expression Profiles
Source: PLoS One. 2009 Dec 2;4(12):e8126. doi: 10.1371/journal.pone.0008126 (PMC2780314; doi:10.1371/journal.pone.0008126)
Supplement: Table S5 — The Gene Ontology Molecular Function enrichment of 141 features. (0.03 MB XLS) [file pone.0008126.s005.xls]

## Sheet: Sheet1
	GO MF	pvalue	odds	expected	numW	numB	numDrawn	numWdrawn	Wdrawn
1	GO:0003841_1-acylglycerol-3-phosphate O-acyltransferase activity	0.000285307	116.077	0.0265154	6	15155	67	2	|Agpat6|Agpat2
2	GO:0005515_protein binding	0.00079753	2.26282	29.6663	6713	8448	67	43	|Ppm1b|Ptprc|Serpina3n|Gamt|Igfbp5|Cstb|Gckr|Penk1|Ssr4|Bckdk|Btg2|Fasn|Snip|Nr1h2|Ntrk1|Matk|Adamts1|Zfp36|Ccl5|Ran|Socs2|Casp4|Aurkb|Ngfrap1|Zwint|Pycard|Cdk5rap2|Per1|Rfc3|RGD1305235|Ap1s2|Mpdu1|Ralgps2|Csf1r|Itgb2|Sfrp2|Colec12|Fkbp5|Pgrmc2|Ppp2r4|Calr3|Gpsm3|Mug1
3	GO:0016411_acylglycerol O-acyltransferase activity	0.00103129	51.5726	0.0486116	11	15150	67	2	|Agpat6|Agpat2
4	GO:0004197_cysteine-type endopeptidase activity	0.00258983	11.9452	0.273992	62	15099	67	3	|Casp4|Ctsz|Pycard
5	GO:0004313_[acyl-carrier-protein] S-acetyltransferase activity	0.00441923	Inf	0.00441923	1	15160	67	1	|Fasn
6	GO:0004316_3-oxoacyl-[acyl-carrier-protein] reductase activity	0.00441923	Inf	0.00441923	1	15160	67	1	|Fasn
7	GO:0004317_3-hydroxypalmitoyl-[acyl-carrier-protein] dehydratase activity	0.00441923	Inf	0.00441923	1	15160	67	1	|Fasn
8	GO:0004319_enoyl-[acyl-carrier-protein] reductase (NADPH, B-specific) activity	0.00441923	Inf	0.00441923	1	15160	67	1	|Fasn
9	GO:0004998_transferrin receptor activity	0.00441923	Inf	0.00441923	1	15160	67	1	|Tfrc
10	GO:0015182_L-asparagine transmembrane transporter activity	0.00441923	Inf	0.00441923	1	15160	67	1	|Slc38a3
11	GO:0016631_enoyl-[acyl-carrier-protein] reductase activity	0.00441923	Inf	0.00441923	1	15160	67	1	|Fasn
12	GO:0019171_3-hydroxyacyl-[acyl-carrier-protein] dehydratase activity	0.00441923	Inf	0.00441923	1	15160	67	1	|Fasn
13	GO:0030731_guanidinoacetate N-methyltransferase activity	0.00441923	Inf	0.00441923	1	15160	67	1	|Gamt
14	GO:0032090_Pyrin domain binding	0.00441923	Inf	0.00441923	1	15160	67	1	|Pycard
15	GO:0033961_cis-stilbene-oxide hydrolase activity	0.00441923	Inf	0.00441923	1	15160	67	1	|Ephx1
16	GO:0047323_[3-methyl-2-oxobutanoate dehydrogenase (acetyl-transferring)] kinase activity	0.00441923	Inf	0.00441923	1	15160	67	1	|Bckdk
17	GO:0030234_enzyme regulator activity	0.00533848	3.25851	2.70015	611	14550	67	8	|Ptprc|Serpina3n|Cstb|Gckr|Ralgps2|Ppp2r4|Gpsm3|Mug1
18	GO:0001948_glycoprotein binding	0.00583907	19.3205	0.1149	26	15135	67	2	|Ptprc|Itgb2
19	GO:0019899_enzyme binding	0.00699118	3.81894	1.7014	385	14776	67	6	|Ptprc|Cstb|Gckr|Cdk5rap2|Itgb2|Ppp2r4
20	GO:0005539_glycosaminoglycan binding	0.00736905	8.08567	0.397731	90	15071	67	3	|Ptprc|Hmmr|Adamts1
21	GO:0008374_O-acyltransferase activity	0.0082366	15.9841	0.136996	31	15130	67	2	|Agpat6|Agpat2
22	GO:0016787_hydrolase activity	0.00857513	2.16423	8.51586	1927	13234	67	16	|Cpb1|Ppm1b|Ptprc|Ephx1|Fasn|Ppt2|Adamts1|Ran|Casp4|Ctsz|Pycard|Rfc3|Kifc1|Rexo2|Mtmr7|Ppp2r4
23	GO:0003989_acetyl-CoA carboxylase activity	0.00881923	228.682	0.00883847	2	15159	67	1	|Acacb
24	GO:0004314_[acyl-carrier-protein] S-malonyltransferase activity	0.00881923	228.682	0.00883847	2	15159	67	1	|Fasn
25	GO:0004315_3-oxoacyl-[acyl-carrier-protein] synthase activity	0.00881923	228.682	0.00883847	2	15159	67	1	|Fasn
26	GO:0004320_oleoyl-[acyl-carrier-protein] hydrolase activity	0.00881923	228.682	0.00883847	2	15159	67	1	|Fasn
27	GO:0005290_L-histidine transmembrane transporter activity	0.00881923	228.682	0.00883847	2	15159	67	1	|Slc38a3
28	GO:0008160_protein tyrosine phosphatase activator activity	0.00881923	228.682	0.00883847	2	15159	67	1	|Ppp2r4
29	GO:0015186_L-glutamine transmembrane transporter activity	0.00881923	228.682	0.00883847	2	15159	67	1	|Slc38a3
30	GO:0016297_acyl-[acyl-carrier-protein] hydrolase activity	0.00881923	228.682	0.00883847	2	15159	67	1	|Fasn
31	GO:0016418_S-acetyltransferase activity	0.00881923	228.682	0.00883847	2	15159	67	1	|Fasn
32	GO:0016419_S-malonyltransferase activity	0.00881923	228.682	0.00883847	2	15159	67	1	|Fasn
33	GO:0016420_malonyltransferase activity	0.00881923	228.682	0.00883847	2	15159	67	1	|Fasn
34	GO:0019211_phosphatase activator activity	0.00881923	228.682	0.00883847	2	15159	67	1	|Ppp2r4
35	GO:0042808_neuronal Cdc2-like kinase binding	0.00881923	228.682	0.00883847	2	15159	67	1	|Cdk5rap2
36	GO:0030247_polysaccharide binding	0.0090483	7.48005	0.428666	97	15064	67	3	|Ptprc|Hmmr|Adamts1
37	GO:0008234_cysteine-type peptidase activity	0.00956583	7.32324	0.437504	99	15062	67	3	|Casp4|Ctsz|Pycard
38	GO:0001871_pattern binding	0.0124103	6.62795	0.481696	109	15052	67	3	|Ptprc|Hmmr|Adamts1
39	GO:0005488_binding	0.0125237	2.09195	47.5244	10754	4407	67	56	|Cpb1|Ppm1b|Ptprc|Serpina3n|Chrnb4|Gamt|Igfbp5|Cstb|Hmmr|Gckr|Penk1|Ssr4|Bckdk|Btg2|Fasn|Snip|Nr1h2|Ntrk1|Matk|Accn4|Adamts1|Zfp36|Ccl5|Ran|Socs2|Casp4|Aurkb|Acacb|Ngfrap1|Cyp3a9|Slc38a3|Zwint|Cyp4f6|Pycard|Cdk5rap2|Per1|Rfc3|RGD1305235|Kifc1|Slc39a8|Rdh2|Rexo2|Ap1s2|Mpdu1|Ralgps2|Csf1r|Itgb2|Sfrp2|Tbx3|Colec12|Fkbp5|Pgrmc2|Ppp2r4|Calr3|Gpsm3|Mug1
40	GO:0030246_carbohydrate binding	0.0131659	3.80836	1.40532	318	14843	67	5	|Ptprc|Hmmr|Gckr|Adamts1|Colec12
41	GO:0004301_epoxide hydrolase activity	0.0132001	114.333	0.0132577	3	15158	67	1	|Ephx1
42	GO:0004366_glycerol-3-phosphate O-acyltransferase activity	0.0132001	114.333	0.0132577	3	15158	67	1	|Agpat6
43	GO:0005001_transmembrane receptor protein tyrosine phosphatase activity	0.0132001	114.333	0.0132577	3	15158	67	1	|Ptprc
44	GO:0005427_proton-dependent oligopeptide secondary active transmembrane transporter activity	0.0132001	114.333	0.0132577	3	15158	67	1	|Slc15a3
45	GO:0008474_palmitoyl-(protein) hydrolase activity	0.0132001	114.333	0.0132577	3	15158	67	1	|Ppt2
46	GO:0015322_secondary active oligopeptide transmembrane transporter activity	0.0132001	114.333	0.0132577	3	15158	67	1	|Slc15a3
47	GO:0019198_transmembrane receptor protein phosphatase activity	0.0132001	114.333	0.0132577	3	15158	67	1	|Ptprc
48	GO:0004721_phosphoprotein phosphatase activity	0.0174974	5.80049	0.547985	124	15037	67	3	|Ppm1b|Ptprc|Mtmr7
49	GO:0000036_acyl carrier activity	0.0175618	76.2172	0.0176769	4	15157	67	1	|Fasn
50	GO:0001515_opioid peptide activity	0.0175618	76.2172	0.0176769	4	15157	67	1	|Penk1
51	GO:0004312_fatty-acid synthase activity	0.0175618	76.2172	0.0176769	4	15157	67	1	|Fasn
52	GO:0005123_death receptor binding	0.0175618	76.2172	0.0176769	4	15157	67	1	|Ngfrap1
53	GO:0015180_L-alanine transmembrane transporter activity	0.0175618	76.2172	0.0176769	4	15157	67	1	|Slc38a3
54	GO:0022858_alanine transmembrane transporter activity	0.0175618	76.2172	0.0176769	4	15157	67	1	|Slc38a3
55	GO:0043395_heparan sulfate proteoglycan binding	0.0175618	76.2172	0.0176769	4	15157	67	1	|Ptprc
56	GO:0019901_protein kinase binding	0.0214457	5.35413	0.592177	134	15027	67	3	|Ptprc|Cdk5rap2|Itgb2
57	GO:0005131_growth hormone receptor binding	0.0219046	57.1591	0.0220962	5	15156	67	1	|Socs2
58	GO:0009374_biotin binding	0.0219046	57.1591	0.0220962	5	15156	67	1	|Acacb
59	GO:0016421_CoA carboxylase activity	0.0219046	57.1591	0.0220962	5	15156	67	1	|Acacb
60	GO:0016803_ether hydrolase activity	0.0219046	57.1591	0.0220962	5	15156	67	1	|Ephx1
61	GO:0017114_wide-spectrum protease inhibitor activity	0.0219046	57.1591	0.0220962	5	15156	67	1	|Mug1
62	GO:0042056_chemoattractant activity	0.0219046	57.1591	0.0220962	5	15156	67	1	|Ccl5
63	GO:0043394_proteoglycan binding	0.0219046	57.1591	0.0220962	5	15156	67	1	|Ptprc
64	GO:0046027_phospholipid:diacylglycerol acyltransferase activity	0.0219046	57.1591	0.0220962	5	15156	67	1	|Agpat2
65	GO:0004857_enzyme inhibitor activity	0.0224702	3.94634	1.07387	243	14918	67	4	|Serpina3n|Cstb|Gckr|Mug1
66	GO:0008415_acyltransferase activity	0.0231507	5.1941	0.609854	138	15023	67	3	|Fasn|Agpat6|Agpat2
67	GO:0051427_hormone receptor binding	0.024579	8.73208	0.243058	55	15106	67	2	|Nr1h2|Socs2
68	GO:0016747_transferase activity, transferring acyl groups other than amino-acyl groups	0.0253831	5.00692	0.63195	143	15018	67	3	|Fasn|Agpat6|Agpat2
69	GO:0008329_pattern recognition receptor activity	0.0262285	45.7242	0.0265154	6	15155	67	1	|Colec12
70	GO:0015174_basic amino acid transmembrane transporter activity	0.0262285	45.7242	0.0265154	6	15155	67	1	|Slc38a3
71	GO:0016417_S-acyltransferase activity	0.0262285	45.7242	0.0265154	6	15155	67	1	|Fasn
72	GO:0016885_ligase activity, forming carbon-carbon bonds	0.0262285	45.7242	0.0265154	6	15155	67	1	|Acacb
73	GO:0017091_AU-rich element binding	0.0262285	45.7242	0.0265154	6	15155	67	1	|Zfp36
74	GO:0031994_insulin-like growth factor I binding	0.0262285	45.7242	0.0265154	6	15155	67	1	|Igfbp5
75	GO:0046965_retinoid X receptor binding	0.0262285	45.7242	0.0265154	6	15155	67	1	|Nr1h2
76	GO:0051721_protein phosphatase 2A binding	0.0262285	45.7242	0.0265154	6	15155	67	1	|Ppp2r4
77	GO:0016407_acetyltransferase activity	0.0280028	8.11714	0.260735	59	15102	67	2	|Fasn|Agpat2
78	GO:0016565_general transcriptional repressor activity	0.0305335	38.101	0.0309346	7	15154	67	1	|Tbx3
79	GO:0042974_retinoic acid receptor binding	0.0305335	38.101	0.0309346	7	15154	67	1	|Nr1h2
80	GO:0016746_transferase activity, transferring acyl groups	0.0306894	4.63876	0.680562	154	15007	67	3	|Fasn|Agpat6|Agpat2
81	GO:0008201_heparin binding	0.0316062	7.58285	0.278412	63	15098	67	2	|Ptprc|Adamts1
82	GO:0004866_endopeptidase inhibitor activity	0.0317123	4.57751	0.6894	156	15005	67	3	|Serpina3n|Cstb|Mug1
83	GO:0019900_kinase binding	0.0317123	4.57751	0.6894	156	15005	67	3	|Ptprc|Cdk5rap2|Itgb2
84	GO:0015198_oligopeptide transporter activity	0.0348198	32.6558	0.0353539	8	15153	67	1	|Slc15a3
85	GO:0016801_hydrolase activity, acting on ether bonds	0.0348198	32.6558	0.0353539	8	15153	67	1	|Ephx1
86	GO:0020037_heme binding	0.0354323	4.3752	0.720335	163	14998	67	3	|Cyp3a9|Cyp4f6|Pgrmc2
87	GO:0046906_tetrapyrrole binding	0.0354323	4.3752	0.720335	163	14998	67	3	|Cyp3a9|Cyp4f6|Pgrmc2
88	GO:0016788_hydrolase activity, acting on ester bonds	0.0358548	2.60101	2.45709	556	14605	67	6	|Ppm1b|Ptprc|Fasn|Ppt2|Rexo2|Mtmr7
89	GO:0030414_protease inhibitor activity	0.037093	4.29381	0.733593	166	14995	67	3	|Serpina3n|Cstb|Mug1
90	GO:0004745_retinol dehydrogenase activity	0.0390874	28.572	0.0397731	9	15152	67	1	|Rdh2
91	GO:0008601_protein phosphatase type 2A regulator activity	0.0390874	28.572	0.0397731	9	15152	67	1	|Ppp2r4
92	GO:0015197_peptide transporter activity	0.0390874	28.572	0.0397731	9	15152	67	1	|Slc15a3
93	GO:0016790_thiolester hydrolase activity	0.0444732	6.24532	0.335862	76	15085	67	2	|Fasn|Ppt2
94	GO:0005159_insulin-like growth factor receptor binding	0.0475669	22.8545	0.0486116	11	15150	67	1	|Socs2
95	GO:0031402_sodium ion binding	0.0476765	6.0008	0.349119	79	15082	67	2	|Accn4|Slc38a3
