# Supplementary material for: Prediction of Pharmacological and Xenobiotic Responses to Drugs Based on Time Course Gene Expression Profiles
Source: PLoS One. 2009 Dec 2;4(12):e8126. doi: 10.1371/journal.pone.0008126 (PMC2780314; doi:10.1371/journal.pone.0008126)
Supplement: Table S6 — The Gene Ontology Cellular Component enrichment of 141 features. (0.02 MB XLS) [file pone.0008126.s006.xls]

## Sheet: Sheet1
	GO CC	pvalue	odds	expected	numW	numB	numDrawn	numWdrawn	Wdrawn
1	GO:0005925_focal adhesion	0.00029352	13.9854	0.321086	64	13490	68	4	|Ptprc|Snip|Sfrp2|Faim3
2	GO:0005924_cell-substrate adherens junction	0.000370596	13.1074	0.341154	68	13486	68	4	|Ptprc|Snip|Sfrp2|Faim3
3	GO:0030055_cell-substrate junction	0.000461175	12.3327	0.361222	72	13482	68	4	|Ptprc|Snip|Sfrp2|Faim3
4	GO:0005912_adherens junction	0.00158239	8.71745	0.501697	100	13454	68	4	|Ptprc|Snip|Sfrp2|Faim3
5	GO:0070161_anchoring junction	0.00202864	8.12075	0.536816	107	13447	68	4	|Ptprc|Snip|Sfrp2|Faim3
6	GO:0042470_melanosome	0.0036974	10.5035	0.311052	62	13492	68	3	|Fasn|Tfrc|Ran
7	GO:0048770_pigment granule	0.0036974	10.5035	0.311052	62	13492	68	3	|Fasn|Tfrc|Ran
8	GO:0005737_cytoplasm	0.00735485	1.86685	28.5265	5686	7868	68	39	|Gamt|Cstb|Ephx1|Gckr|Ssr4|Bckdk|Fasn|Nr1h2|Ntrk1|Matk|Tfrc|Adamts1|Zfp36|Ccl5|Ran|Acacb|Ngfrap1|Cyp3a9|Slc15a3|Cyp4f6|Pycard|Cdk5rap2|Per1|Agpat6|RGD1305235|Kifc1|C1qa|Rdh2|Rexo2|Ap1s2|Itgb2|Sfrp2|Agpat2|Bysl|Tbce|Rapsn|Calr3|Gpsm3|Faim3
9	GO:0000267_cell fraction	0.0114653	2.51565	4.38985	875	12679	68	10	|Serpina3n|Chrnb4|Ephx1|Ccl5|Acacb|Cyp3a9|Cyp4f6|Agpat6|Rdh2|Itgb2
10	GO:0016323_basolateral plasma membrane	0.0115164	4.86659	0.87797	175	13379	68	4	|Ptprc|Snip|Sfrp2|Faim3
11	GO:0005784_translocon complex	0.0149766	100.627	0.0150509	3	13551	68	1	|Ssr4
12	GO:0005947_mitochondrial alpha-ketoglutarate dehydrogenase complex	0.0149766	100.627	0.0150509	3	13551	68	1	|Bckdk
13	GO:0030062_mitochondrial tricarboxylic acid cycle enzyme complex	0.0149766	100.627	0.0150509	3	13551	68	1	|Bckdk
14	GO:0045240_dihydrolipoyl dehydrogenase complex	0.0149766	100.627	0.0150509	3	13551	68	1	|Bckdk
15	GO:0005576_extracellular region	0.0188905	2.14864	6.19596	1235	12319	68	12	|Cpb1|Serpina3n|Igfbp5|Penk1|Tfrc|Adamts1|Ccl5|Ctsz|Pycard|C1qa|Sfrp2|Mug1
16	GO:0045239_tricarboxylic acid cycle enzyme complex	0.0199195	67.0796	0.0200679	4	13550	68	1	|Bckdk
17	GO:0005663_DNA replication factor C complex	0.024838	50.306	0.0250848	5	13549	68	1	|Rfc3
18	GO:0005783_endoplasmic reticulum	0.0251754	2.42811	3.56205	710	12844	68	8	|Ephx1|Ssr4|Cyp3a9|Cyp4f6|Agpat6|Rdh2|Agpat2|Calr3
19	GO:0044444_cytoplasmic part	0.0288681	1.65887	20.2184	4030	9524	68	28	|Gamt|Ephx1|Gckr|Ssr4|Bckdk|Fasn|Ntrk1|Tfrc|Adamts1|Zfp36|Ran|Acacb|Ngfrap1|Cyp3a9|Slc15a3|Cyp4f6|Pycard|Cdk5rap2|Agpat6|Kifc1|C1qa|Rdh2|Rexo2|Ap1s2|Sfrp2|Agpat2|Rapsn|Calr3
20	GO:0005813_centrosome	0.0297122	4.70523	0.672274	134	13420	68	3	|Cdk5rap2|Kifc1|Sfrp2
21	GO:0000775_chromosome, centromeric region	0.0342329	7.26732	0.290984	58	13496	68	2	|Aurkb|Zwint
22	GO:0030130_clathrin coat of trans-Golgi network vesicle	0.0346022	33.5323	0.0351188	7	13547	68	1	|Ap1s2
23	GO:0005792_microsome	0.0362822	3.37781	1.24923	249	13305	68	4	|Ephx1|Cyp3a9|Cyp4f6|Rdh2
24	GO:0005815_microtubule organizing center	0.0381967	4.24647	0.742511	148	13406	68	3	|Cdk5rap2|Kifc1|Sfrp2
25	GO:0012510_trans-Golgi network transport vesicle membrane	0.039448	28.7399	0.0401358	8	13546	68	1	|Ap1s2
26	GO:0042598_vesicular fraction	0.0395345	3.28224	1.28434	256	13298	68	4	|Ephx1|Cyp3a9|Cyp4f6|Rdh2
27	GO:0005829_cytosol	0.0451318	2.05001	4.731	943	12611	68	9	|Gamt|Gckr|Zfp36|Ran|Acacb|Ngfrap1|Pycard|Ap1s2|Agpat2
28	GO:0005624_membrane fraction	0.0474585	2.24795	3.32123	662	12892	68	7	|Chrnb4|Ephx1|Cyp3a9|Cyp4f6|Agpat6|Rdh2|Itgb2
29	GO:0005622_intracellular	0.0499833	1.61134	43.0707	8585	4969	68	50	|Ptprc|Gamt|Cstb|Ephx1|Gckr|Ssr4|Bckdk|Btg2|Fasn|Snip|Nr1h2|Ntrk1|Matk|Tfrc|Adamts1|Zfp36|Ccl5|Ran|Casp4|Aurkb|Acacb|Ngfrap1|Cyp3a9|Slc15a3|Zwint|Cyp4f6|Pycard|Cdk5rap2|Per1|Rfc3|Agpat6|RGD1305235|Kifc1|C1qa|Rdh2|Rexo2|Ap1s2|Ralgps2|Itgb2|Sfrp2|Agpat2|Tbx3|Bysl|Tbce|Ppp2r4|Rapsn|Ubl3|Calr3|Gpsm3|Faim3
